# Supplementary material for: Bottled water contaminant exposures and potential human effects
Source: Environ Int. Author manuscript; Available in PMC 2024 Jan 1. (PMC10123854; doi:10.1016/j.envint.2022.107701)
Supplement: Supplement1 [file NIHMS1862605-supplement-Supplement1.xlsx]

## Sheet: COVER PAGE
Bottled Water Contaminant Exposures and Potential Human Effects
Paul M. Bradley,a Kristin M. Romanok,b Kelly L. Smalling,b Michael J. Focazio,c** Nicola Evans,d Suzanne C. Fitzpatrick,e Carrie E. Givens,f Stephanie E. Gordon,g James L. Gray,h Emily M. Green,d Dale W. Griffin,i* Michelle L. Hladik,j Leslie K. Kanagy,h John T. Lisle,i Keith A. Loftink R. Blaine McCleskey,l Elizabeth K. Medlock‑Kakaley,d Ana Navas-Acien,m David A. Roth,l Paul South,eChristopher …
aU.S. Geological Survey, Columbia, South Carolina, USA; bU.S. Geological Survey, Lawrenceville, New Jersey, USA; cU.S. Geological Survey, Reston, Virginia, USA; dU.S. Environmental Protection Agency, Durham, North Carolina, USA; eU.S. Food and Drug Administration, College Park, Maryland, USA; fU.S. Geological Survey, Lansing, Michigan, USA; gU.S. Geological Survey, Kearneysville, West Virginia, U…
Corresponding Author: Paul M. Bradley, USGS, South Atlantic Water Science Center, Columbia, SC 29210, pbradley@usgs.gov
*Current address:
**Retired
The authors declare they have no actual or potential competing financial interests.
Contents: Cover Page, 3 Figures, 14 Tables

## Sheet: FIGURE S1. FLUORIDE
#Figure S1. Group comparison of fluoride (F) concentrations detected in purified-tapwater (Purified-TW) sourced and spring (Spring)sourced bottled water samples in 2020. Number above Spring boxplot pair indicates the permuted probability that the centroids and dispersions are the same (PERMANOVA; 9999 permutations) for imported and domestic spring-sourced bottled water.

## Sheet: FIGURE S2. EAR BY COMPOUND
#Figure S2. Exposure-activity ratios (EAR, circles) and number of samples (right axes) for organic analytes (left axis, in order of decreasing total detections) detected in purified-tapwater-sourced (left plot) and spring-sourced (right plot) bottled water samples in 2020. Circles are data for individual samples. Boxes, centerlines, and whiskers indicate interquartile range, median, and 5th and 9…
#[DBP, disinfection byproducts; PEST, pesticides; VOC, volatile organic chemicals.]

## Sheet: FIGURE S3. TQ BY COMPOUND
#Figure S3. Toxicity Quotients (TQ, circles) and number of samples (right axes) for organic analytes (left axis, in order of decreasing total detections) detected in purified-tapwater-sourced (left plot) and spring-sourced (right plot) bottled water samples in 2020. Circles are data for individual samples. Boxes, centerlines, and whiskers indicate interquartile range, median, and 5th and 95th per…
#[CYANO, cyanotoxins; DBP, disinfection byproducts; INORG, inorganics (ions, trace elements); PEST, pesticides; VOC, volatile organic chemicals.]

## Sheet: TABLE S1. BW INFO
BW number	Site code	Date (yyymmdd)	Time (hhmm)	Origin	Container	Volume (mL)	Type	Listed treatment
BW02	BW2020_2_P	20200720	0600	Domestic	LDPE	500	Purified	RO
BW04	BW2020_4_P	20200720	0800	Domestic	Carton	500	Purified	Ozone, RO, Carbon Filtration
BW05	BW2020_5_P	20200720	0900	Domestic	LDPE	500	Purified	RO
BW06	BW2020_6_P	20200720	1000	Domestic	LDPE	500	Purified	Filtration, Ozone, RO
BW15	BW2020_15_P	20200720	1900	Domestic	LDPE	500	Purified	Filtration, RO, Distillation
BW24	BW2020_24_P	20200817	1200	Domestic	LDPE	500	Purified	Ozone, RO, Carbon Filtration
BW25	BW2020_25_P	20200817	1300	Domestic	LDPE	500	Purified	Filtration, RO, Ozone
BW01	BW2020_1_S	20200720	0500	Domestic	LDPE	500	Spring	Ozone
BW03	BW2020_3_S	20200720	0700	Imported	HDPE	500	Spring	--
BW07	BW2020_7_StE	20200720	1100	Domestic	Aluminum	473	Spring	RO
BW08	BW2020_8_S	20200720	1200	Domestic	LDPE	500	Spring	Filtration, Ozone, UV
BW09	BW2020_9_A	20200720	1300	Imported	LDPE	500	Spring	--
BW10	BW2020_10_S	20200720	1400	Imported	LDPE	500	Spring	Filtration
BW11	BW2020_11_A	20200720	1500	Imported	LDPE	500	Spring	Filtration, UV
BW12	BW2020_12_S	20200720	1600	Domestic	LDPE	500	Spring	Filtration, Ozone, UV
BW13	BW2020_13_SpM	20200720	1700	Imported	HDPE	500	Spring	--
BW14	BW2020_14_S	20200720	1800	Domestic	Carton	500	Spring	Filtration, Ozone
BW16	BW2020_16_S	20200720	2000	Domestic	LDPE	500	Spring	Filtration, Ozone
BW17	BW2020_17_VDE	20200817	0500	Domestic	LDPE	591	Spring	Ozone, Carbon Filtration, UV, Distillation
BW18	BW2020_18_S	20200817	0600	Domestic	Glass	500	Spring	Filtration, Ozone, UV
BW19	BW2020_19_S	20200817	0700	Domestic	LDPE	500	Spring	Filtration, Ozone, UV
BW20	BW2020_20_Mc	20200817	0800	Imported	HDPE	500	Spring	--
BW21	BW2020_21_S	20200817	0900	Domestic	LDPE	500	Spring	--
BW22	BW2020_22_A	20200817	1000	Domestic	LDPE	500	Spring	Filtration, Ozone
BW23	BW2020_23_A	20200817	1100	Domestic	LDPE	591	Spring	Filtration, Ozone
BW26	BW2020_26_S	20200817	1400	Domestic	LDPE	500	Spring	Filtration, Ozone, UV
BW27	BW2020_27_S	20200817	1500	Domestic	LDPE	500	Spring	--
BW28	BW2020_28_S	20200817	1600	Domestic	LDPE	500	Spring	Filtration, Ozone
BW29	BW2020_29_S	20200817	1700	Imported	LDPE	500	Spring	--
BW30	BW2020_30_S	20200817	1800	Domestic	Aluminum	473	Spring	--
#Table S1. Sample information for bottled waters analyzed for the U.S. Geological Survey (USGS) Ecosystems Mission Area, Environmental Health Infrastructure Project, Bottled Water Exposure Study, 2020.
#[Water type, water source listed on bottle; Listed treatment, treatment listed on on-line product water-quality report; "--", no treatment listed; Ozone, ozonation; RO, reverse osmosis; UV, ultraviolet light; LDPE, low-density polythylene; HDPE, high-density polyethylene]

## Sheet: TABLE S2. METHODS INFO
Compound/element	Group	Method	CASRN	Detection limit	Reporting limit	Units of measure	Method of quantitation	Analyzing laboratory	Method citation
1,7-Dimethylxanthine	Pharmaceutical	LC/MS-MS	611-59-6	21.0	88.0	ng/L	RLDQC	NWQL	Furlong and others, 2014
10-Hydroxy-amitriptyline	Pharmaceutical	LC/MS-MS	64520-05-4	1.70	8.30	ng/L	RLDQC	NWQL	Furlong and others, 2014
Abacavir	Pharmaceutical	LC/MS-MS	136470-78-5	1.00	2.00	ng/L	RLDQC	NWQL	Furlong and others, 2014
Acetaminophen	Pharmaceutical	LC/MS-MS	103-90-2	42.0	84.0	ng/L	RLDQC	NWQL	Furlong and others, 2014
Acyclovir	Pharmaceutical	LC/MS-MS	59277-89-3	4.40	22.0	ng/L	RLDQC	NWQL	Furlong and others, 2014
Albuterol	Pharmaceutical	LC/MS-MS	18559-94-9	1.20	6.70	ng/L	RLDQC	NWQL	Furlong and others, 2014
Alprazolam	Pharmaceutical	LC/MS-MS	28981-97-7	6.60	21.0	ng/L	RLDQC	NWQL	Furlong and others, 2014
Amitriptyline	Pharmaceutical	LC/MS-MS	50-48-6	19.0	37.0	ng/L	RLDQC	NWQL	Furlong and others, 2014
Amphetamine	Pharmaceutical	LC/MS-MS	300-62-9	1.10	4.40	ng/L	RLDQC	NWQL	Furlong and others, 2014
Antipyrine	Pharmaceutical	LC/MS-MS	60-80-0	25.0	50.0	ng/L	RLDQC	NWQL	Furlong and others, 2014
Atenolol	Pharmaceutical	LC/MS-MS	29122-68-7	4.80	13.0	ng/L	RLDQC	NWQL	Furlong and others, 2014
Atrazine	Pharmaceutical	LC/MS-MS	1912-24-9	10.0	20.0	ng/L	RLDQC	NWQL	Furlong and others, 2014
Benztropine	Pharmaceutical	LC/MS-MS	86-13-5	22.0	44.0	ng/L	RLDQC	NWQL	Furlong and others, 2014
Betamethasone	Pharmaceutical	LC/MS-MS	378-44-9	57.0	114	ng/L	RLDQC	NWQL	Furlong and others, 2014
Bupropion	Pharmaceutical	LC/MS-MS	34911-55-2	3.60	18.0	ng/L	RLDQC	NWQL	Furlong and others, 2014
Caffeine	Pharmaceutical	LC/MS-MS	58-08-2	43.0	91.0	ng/L	RLDQC	NWQL	Furlong and others, 2014
Carbamazepine	Pharmaceutical	LC/MS-MS	298-46-4	2.20	11.0	ng/L	RLDQC	NWQL	Furlong and others, 2014
Carisoprodol	Pharmaceutical	LC/MS-MS	78-44-4	6.00	20.0	ng/L	RLDQC	NWQL	Furlong and others, 2014
Chlorpheniramine	Pharmaceutical	LC/MS-MS	132-22-9	27.0	54.0	ng/L	RLDQC	NWQL	Furlong and others, 2014
Cimetidine	Pharmaceutical	LC/MS-MS	51481-61-9	60.0	140	ng/L	RLDQC	NWQL	Furlong and others, 2014
Citalopram	Pharmaceutical	LC/MS-MS	59729-33-8	3.30	6.60	ng/L	RLDQC	NWQL	Furlong and others, 2014
Clonidine	Pharmaceutical	LC/MS-MS	4205-90-7	30.0	61.0	ng/L	RLDQC	NWQL	Furlong and others, 2014
Codeine	Pharmaceutical	LC/MS-MS	76-57-3	16.0	32.0	ng/L	RLDQC	NWQL	Furlong and others, 2014
Cotinine	Pharmaceutical	LC/MS-MS	486-56-6	1.70	6.40	ng/L	RLDQC	NWQL	Furlong and others, 2014
Dehydronifedipine	Pharmaceutical	LC/MS-MS	67035-22-7	4.00	20.0	ng/L	RLDQC	NWQL	Furlong and others, 2014
Desvenlafaxine	Pharmaceutical	LC/MS-MS	93413-62-8	42.0	84.0	ng/L	RLDQC	NWQL	Furlong and others, 2014
Dextromethorphan	Pharmaceutical	LC/MS-MS	125-71-3	1.60	8.20	ng/L	RLDQC	NWQL	Furlong and others, 2014
Diazepam	Pharmaceutical	LC/MS-MS	439-14-5	2.00	4.00	ng/L	RLDQC	NWQL	Furlong and others, 2014
Diltiazem	Pharmaceutical	LC/MS-MS	42399-41-7	5.10	10.0	ng/L	RLDQC	NWQL	Furlong and others, 2014
Diphenhydramine	Pharmaceutical	LC/MS-MS	147-24-0	24.0	48.0	ng/L	RLDQC	NWQL	Furlong and others, 2014
Duloxetine	Pharmaceutical	LC/MS-MS	116539-59-4	7.30	37.0	ng/L	RLDQC	NWQL	Furlong and others, 2014
Erythromycin	Pharmaceutical	LC/MS-MS	114-07-8	27.0	80.0	ng/L	RLDQC	NWQL	Furlong and others, 2014
Ezetimibe	Pharmaceutical	LC/MS-MS	163222-33-1	80.0	205	ng/L	RLDQC	NWQL	Furlong and others, 2014
Fadrozole	Pharmaceutical	LC/MS-MS	102676-47-1	6.30	13.0	ng/L	RLDQC	NWQL	Furlong and others, 2014
Famotidine	Pharmaceutical	LC/MS-MS	76824-35-6	17.0	34.0	ng/L	RLDQC	NWQL	Furlong and others, 2014
Fenofibrate	Pharmaceutical	LC/MS-MS	49562-28-9	3.20	6.40	ng/L	RLDQC	NWQL	Furlong and others, 2014
Fexofenadine	Pharmaceutical	LC/MS-MS	83799-24-0	22.0	44.0	ng/L	RLDQC	NWQL	Furlong and others, 2014
Fluconazole	Pharmaceutical	LC/MS-MS	86386-73-4	15.0	30.0	ng/L	RLDQC	NWQL	Furlong and others, 2014
Fluoxetine	Pharmaceutical	LC/MS-MS	54910-89-3	13.0	26.0	ng/L	RLDQC	NWQL	Furlong and others, 2014
Fluticasone propionate	Pharmaceutical	LC/MS-MS	80474-14-2	10.0	30.0	ng/L	RLDQC	NWQL	Furlong and others, 2014
Fluvoxamine	Pharmaceutical	LC/MS-MS	54739-18-3	27.0	80.0	ng/L	RLDQC	NWQL	Furlong and others, 2014
Gabapentin	Pharmaceutical	LC/MS-MS	60142-96-3	80.0	160	ng/L	RLDQC	NWQL	Furlong and others, 2014
Glipizide	Pharmaceutical	LC/MS-MS	29094-61-9	16.0	80.0	ng/L	RLDQC	NWQL	Furlong and others, 2014
Glyburide	Pharmaceutical	LC/MS-MS	10238-21-8	2.00	4.00	ng/L	RLDQC	NWQL	Furlong and others, 2014
Guanylurea	Pharmaceutical	LC/MS-MS	141-83-3	70.0	140	ng/L	RLDQC	NWQL	Furlong and others, 2014
Hexamethylenetetramine	Pharmaceutical	LC/MS-MS	100-97-0	-	55.0	ng/L	MRL	NWQL	Furlong and others, 2014
Hydrocodone	Pharmaceutical	LC/MS-MS	125-29-1	20.0	40.0	ng/L	RLDQC	NWQL	Furlong and others, 2014
Hydrocortisone	Pharmaceutical	LC/MS-MS	50-23-7	73.0	147	ng/L	RLDQC	NWQL	Furlong and others, 2014
Hydroxyzine	Pharmaceutical	LC/MS-MS	68-88-2	1.50	7.40	ng/L	RLDQC	NWQL	Furlong and others, 2014
Iminostilbene	Pharmaceutical	LC/MS-MS	256-96-2	73.0	145	ng/L	RLDQC	NWQL	Furlong and others, 2014
Ketoconazole	Pharmaceutical	LC/MS-MS	65277-42-1	56.0	113	ng/L	RLDQC	NWQL	Furlong and others, 2014
Lamivudine	Pharmaceutical	LC/MS-MS	134678-17-4	3.20	16.0	ng/L	RLDQC	NWQL	Furlong and others, 2014
Lidocaine	Pharmaceutical	LC/MS-MS	137-58-6	2.00	4.00	ng/L	RLDQC	NWQL	Furlong and others, 2014
Loperamide	Pharmaceutical	LC/MS-MS	53179-11-6	40.0	80.0	ng/L	RLDQC	NWQL	Furlong and others, 2014
Loratadine	Pharmaceutical	LC/MS-MS	79794-75-5	1.40	7.00	ng/L	RLDQC	NWQL	Furlong and others, 2014
Lorazepam	Pharmaceutical	LC/MS-MS	846-49-1	101	202	ng/L	RLDQC	NWQL	Furlong and others, 2014
Meprobamate	Pharmaceutical	LC/MS-MS	57-53-4	6.00	12.0	ng/L	RLDQC	NWQL	Furlong and others, 2014
Metaxalone	Pharmaceutical	LC/MS-MS	1665-48-1	7.80	16.0	ng/L	RLDQC	NWQL	Furlong and others, 2014
Metformin	Pharmaceutical	LC/MS-MS	657-24-9	6.60	13.0	ng/L	RLDQC	NWQL	Furlong and others, 2014
Methadone	Pharmaceutical	LC/MS-MS	76-99-3	3.80	7.60	ng/L	RLDQC	NWQL	Furlong and others, 2014
Methocarbamol	Pharmaceutical	LC/MS-MS	532-03-6	5.60	11.0	ng/L	RLDQC	NWQL	Furlong and others, 2014
Methotrexate	Pharmaceutical	LC/MS-MS	59-05-2	26.0	52.0	ng/L	RLDQC	NWQL	Furlong and others, 2014
Methyl-1H-benzotriazole	Pharmaceutical	LC/MS-MS	29385-43-1	28.0	80.0	ng/L	RLDQC	NWQL	Furlong and others, 2014
Metoprolol	Pharmaceutical	LC/MS-MS	51384-51-1	5.00	10.0	ng/L	RLDQC	NWQL	Furlong and others, 2014
Morphine	Pharmaceutical	LC/MS-MS	57-27-2	20.0	80.0	ng/L	RLDQC	NWQL	Furlong and others, 2014
N-Desmethyldiltiazem	Pharmaceutical	LC/MS-MS	-	35.0	70.0	ng/L	RLDQC	NWQL	Furlong and others, 2014
Nadolol	Pharmaceutical	LC/MS-MS	42200-33-9	4.00	20.0	ng/L	RLDQC	NWQL	Furlong and others, 2014
Nevirapine	Pharmaceutical	LC/MS-MS	129618-40-2	23.0	46.0	ng/L	RLDQC	NWQL	Furlong and others, 2014
Nicotine	Pharmaceutical	LC/MS-MS	54-11-5	29.0	58.0	ng/L	RLDQC	NWQL	Furlong and others, 2014
Nizatidine	Pharmaceutical	LC/MS-MS	76963-41-2	40.0	80.0	ng/L	RLDQC	NWQL	Furlong and others, 2014
Nordiazepam	Pharmaceutical	LC/MS-MS	1088-11-5	10.0	20.0	ng/L	RLDQC	NWQL	Furlong and others, 2014
Norethindrone	Pharmaceutical	LC/MS-MS	68-22-4	10.0	20.0	ng/L	RLDQC	NWQL	Furlong and others, 2014
Norfluoxetine	Pharmaceutical	LC/MS-MS	56161-73-0	40.0	80.0	ng/L	RLDQC	NWQL	Furlong and others, 2014
Norsertraline	Pharmaceutical	LC/MS-MS	87857-41-8	40.0	80.0	ng/L	RLDQC	NWQL	Furlong and others, 2014
Norverapamil	Pharmaceutical	LC/MS-MS	67018-85-3	4.30	8.60	ng/L	RLDQC	NWQL	Furlong and others, 2014
Omeprazole + Esomprazole	Pharmaceutical	LC/MS-MS	-	8.20	16.0	ng/L	RLDQC	NWQL	Furlong and others, 2014
Oseltamivir	Pharmaceutical	LC/MS-MS	196618-13-0	2.90	15.0	ng/L	RLDQC	NWQL	Furlong and others, 2014
Oxazepam	Pharmaceutical	LC/MS-MS	604-75-1	113	226	ng/L	RLDQC	NWQL	Furlong and others, 2014
Oxycodone	Pharmaceutical	LC/MS-MS	76-42-6	5.00	25.0	ng/L	RLDQC	NWQL	Furlong and others, 2014
Paroxetine	Pharmaceutical	LC/MS-MS	61869-08-7	36.0	72.0	ng/L	RLDQC	NWQL	Furlong and others, 2014
Penciclovir	Pharmaceutical	LC/MS-MS	39809-25-1	40.0	80.0	ng/L	RLDQC	NWQL	Furlong and others, 2014
Pentoxifylline	Pharmaceutical	LC/MS-MS	6493-05-6	4.70	9.40	ng/L	RLDQC	NWQL	Furlong and others, 2014
Phenazopyridine	Pharmaceutical	LC/MS-MS	94-78-0	4.10	13.0	ng/L	RLDQC	NWQL	Furlong and others, 2014
Phendimetrazine	Pharmaceutical	LC/MS-MS	634-03-7	5.00	20.0	ng/L	RLDQC	NWQL	Furlong and others, 2014
Phenytoin	Pharmaceutical	LC/MS-MS	57-41-0	94.0	188	ng/L	RLDQC	NWQL	Furlong and others, 2014
Piperonyl butoxide	Pesticide	LC/MS-MS	51-03-6	20.0	60.0	ng/L	RLDQC	NWQL	Furlong and others, 2014
Prednisolone	Pharmaceutical	LC/MS-MS	50-24-8	75.0	150	ng/L	RLDQC	NWQL	Furlong and others, 2014
Prednisone	Pharmaceutical	LC/MS-MS	53-03-2	35.0	105	ng/L	RLDQC	NWQL	Furlong and others, 2014
Promethazine	Pharmaceutical	LC/MS-MS	60-87-7	57.0	114	ng/L	RLDQC	NWQL	Furlong and others, 2014
Propoxyphene	Pharmaceutical	LC/MS-MS	469-62-5	14.0	28.0	ng/L	RLDQC	NWQL	Furlong and others, 2014
Propranolol	Pharmaceutical	LC/MS-MS	525-66-6	4.50	26.0	ng/L	RLDQC	NWQL	Furlong and others, 2014
Pseudoephedrine + Ephedrine	Pharmaceutical	LC/MS-MS	-	1.50	6.00	ng/L	RLDQC	NWQL	Furlong and others, 2014
Quinine	Pharmaceutical	LC/MS-MS	130-95-0	16.0	80.0	ng/L	RLDQC	NWQL	Furlong and others, 2014
Ractopamine	Pharmaceutical	LC/MS-MS	97825-25-7	9.00	20.0	ng/L	RLDQC	NWQL	Furlong and others, 2014
Raloxifene	Pharmaceutical	LC/MS-MS	84449-90-1	40.0	80.0	ng/L	RLDQC	NWQL	Furlong and others, 2014
Ranitidine	Pharmaceutical	LC/MS-MS	66357-35-5	96.0	192	ng/L	RLDQC	NWQL	Furlong and others, 2014
Sertraline	Pharmaceutical	LC/MS-MS	79617-96-2	3.20	16.0	ng/L	RLDQC	NWQL	Furlong and others, 2014
Sitagliptin	Pharmaceutical	LC/MS-MS	486460-32-6	19.0	97.0	ng/L	RLDQC	NWQL	Furlong and others, 2014
Sulfadimethoxine	Pharmaceutical	LC/MS-MS	122-11-2	7.00	14.0	ng/L	RLDQC	NWQL	Furlong and others, 2014
Sulfamethizole	Pharmaceutical	LC/MS-MS	144-82-1	21.0	104	ng/L	RLDQC	NWQL	Furlong and others, 2014
Sulfamethoxazole	Pharmaceutical	LC/MS-MS	723-46-6	5.00	20.0	ng/L	RLDQC	NWQL	Furlong and others, 2014
Tamoxifen	Pharmaceutical	LC/MS-MS	10540-29-1	-	270	ng/L	MRL	NWQL	Furlong and others, 2014
Temazepam	Pharmaceutical	LC/MS-MS	846-50-4	9.20	18.0	ng/L	RLDQC	NWQL	Furlong and others, 2014
Theophylline	Pharmaceutical	LC/MS-MS	58-55-9	40.0	80.0	ng/L	RLDQC	NWQL	Furlong and others, 2014
Thiabendazole	Pharmaceutical	LC/MS-MS	148-79-8	2.00	4.00	ng/L	RLDQC	NWQL	Furlong and others, 2014
Tiotropium	Pharmaceutical	LC/MS-MS	186691-13-4	25.0	50.0	ng/L	RLDQC	NWQL	Furlong and others, 2014
Tramadol	Pharmaceutical	LC/MS-MS	27203-92-5	3.70	7.40	ng/L	RLDQC	NWQL	Furlong and others, 2014
Triamterene	Pharmaceutical	LC/MS-MS	396-01-0	2.60	5.20	ng/L	RLDQC	NWQL	Furlong and others, 2014
Trimethoprim	Pharmaceutical	LC/MS-MS	738-70-5	1.60	20.0	ng/L	RLDQC	NWQL	Furlong and others, 2014
Valacyclovir	Pharmaceutical	LC/MS-MS	124832-26-4	33.0	163	ng/L	RLDQC	NWQL	Furlong and others, 2014
Venlafaxine	Pharmaceutical	LC/MS-MS	93413-69-5	2.60	5.20	ng/L	RLDQC	NWQL	Furlong and others, 2014
Verapamil	Pharmaceutical	LC/MS-MS	52-53-9	70.0	140	ng/L	RLDQC	NWQL	Furlong and others, 2014
Warfarin	Pharmaceutical	LC/MS-MS	81-81-2	3.00	6.00	ng/L	RLDQC	NWQL	Furlong and others, 2014
11-Chloroeicosafluoro-3-oxaundecane-1-sulfonate (11Cl-PF3OUds)	PFAS	LC/MS-MS	763051-92-9	-	25.0	ng/L	RLDQC	NWQL	Kolpin and others, 2021
1H,1H,2H,2H-Perfluorohexane sulfonate (4:2) (4:2 FTS)	PFAS	LC/MS-MS	757124-72-4	-	2.34	ng/L	RLDQC	NWQL	Kolpin and others, 2021
1H,1H,2H,2H-Perfluorohexane sulfonate (6:2) (6:2 FTS)	PFAS	LC/MS-MS	27619-97-2	-	9.50	ng/L	RLDQC	NWQL	Kolpin and others, 2021
1H,1H,2H,2H-Perfluorohexane sulfonate (8:2) (8:2 FTS)	PFAS	LC/MS-MS	39108-34-4	-	24.0	ng/L	RLDQC	NWQL	Kolpin and others, 2021
4,8-Dioxa-3H-perfluorononanoate (NaDONA, ADONA)	PFAS	LC/MS-MS	919005-14-4	-	1.00	ng/L	RLDQC	NWQL	Kolpin and others, 2021
9-Chlorohexadecafluoro-3-oxanonane-1-sulfonate (9Cl-PF3ONS)	PFAS	LC/MS-MS	756426-58-1	-	2.50	ng/L	RLDQC	NWQL	Kolpin and others, 2021
Hexafluoropropylene oxide dimer acid (HFPO-DA)(GenX)	PFAS	LC/MS-MS	13252-13-6	-	1.00	ng/L	RLDQC	NWQL	Kolpin and others, 2021
N-ethyl perfluorooctanesulfonamidoacetate (N-EtFOSAA)	PFAS	LC/MS-MS	2991-50-6	-	10.0	ng/L	RLDQC	NWQL	Kolpin and others, 2021
N-Ethylperfluorooctane-1-sulfonamide (N-EtFOSA-M)	PFAS	LC/MS-MS	4151-50-2	-	100	ng/L	RLDQC	NWQL	Kolpin and others, 2021
N-methylperfluorooctane sulfonamidoacetate (N-MeFOSAA)	PFAS	LC/MS-MS	2355-31-9	-	5.00	ng/L	RLDQC	NWQL	Kolpin and others, 2021
N-Methylperfluorooctanesulfonamide (N-MeFOSA-M)	PFAS	LC/MS-MS	31506-32-8	-	100	ng/L	RLDQC	NWQL	Kolpin and others, 2021
Perfluoro-1-butanesulfonate (PFBS)	PFAS	LC/MS-MS	375-73-5	-	4.43	ng/L	RLDQC	NWQL	Kolpin and others, 2021
Perfluoro-1-decanesulfonate (PFDS)	PFAS	LC/MS-MS	335-77-3	-	9.65	ng/L	RLDQC	NWQL	Kolpin and others, 2021
Perfluoro-1-heptanesulfonate (PFHpS)	PFAS	LC/MS-MS	375-92-8	-	4.75	ng/L	RLDQC	NWQL	Kolpin and others, 2021
Perfluoro-1-hexanesulfonamide (FHx-SA)	PFAS	LC/MS-MS	41997-13-1	-	50.0	ng/L	RLDQC	NWQL	Kolpin and others, 2021
Perfluoro-1-hexanesulfonate (PFHxS)(branched)	PFAS	LC/MS-MS	355-46-4	-	2.28	ng/L	RLDQC	NWQL	Kolpin and others, 2021
Perfluoro-1-hexanesulfonate (PFHxS)(linear)	PFAS	LC/MS-MS	355-46-4	-	1.85	ng/L	RLDQC	NWQL	Kolpin and others, 2021
Perfluoro-1-nonanesulfonate (PFNS)	PFAS	LC/MS-MS	68259-12-1	-	4.80	ng/L	RLDQC	NWQL	Kolpin and others, 2021
Perfluoro-1-octanesulfonamide (FOSA)	PFAS	LC/MS-MS	754-91-6	-	10.0	ng/L	RLDQC	NWQL	Kolpin and others, 2021
Perfluoro-1-pentanesulfonate (PFPeS)	PFAS	LC/MS-MS	2706-91-4	-	4.70	ng/L	RLDQC	NWQL	Kolpin and others, 2021
Perfluorobutane sulfonamide (FBSA)	PFAS	LC/MS-MS	30334-69-1	-	25.0	ng/L	RLDQC	NWQL	Kolpin and others, 2021
Perfluorobutyrate (PFBA)	PFAS	LC/MS-MS	375-22-4	-	2.50	ng/L	RLDQC	NWQL	Kolpin and others, 2021
Perfluorododecanoate (PFDoDA)	PFAS	LC/MS-MS	307-55-14	-	50.0	ng/L	RLDQC	NWQL	Kolpin and others, 2021
Perfluoro-n-decanoate (PFDA)	PFAS	LC/MS-MS	83-89-6	-	5.00	ng/L	RLDQC	NWQL	Kolpin and others, 2021
Perfluoro-n-heptanoate (PFHpA)	PFAS	LC/MS-MS	375-85-9	-	5.00	ng/L	RLDQC	NWQL	Kolpin and others, 2021
Perfluoro-n-hexanoate (PFHxA)	PFAS	LC/MS-MS	307-24-4	-	5.00	ng/L	RLDQC	NWQL	Kolpin and others, 2021
Perfluoro-n-nonanoate (PFNA)	PFAS	LC/MS-MS	375-95-1	-	5.00	ng/L	RLDQC	NWQL	Kolpin and others, 2021
Perfluoro-n-octanoate (PFOA)	PFAS	LC/MS-MS	335-67-1	-	2.50	ng/L	RLDQC	NWQL	Kolpin and others, 2021
Perfluoro-n-pentanoate (PFPeA)	PFAS	LC/MS-MS	2706-90-3	-	2.50	ng/L	RLDQC	NWQL	Kolpin and others, 2021
Perfluoro-n-tetradecanoate (PFTeDA)	PFAS	LC/MS-MS	376-06-7	-	50.0	ng/L	RLDQC	NWQL	Kolpin and others, 2021
Perfluoro-n-tridecanoate (PFTrDA)	PFAS	LC/MS-MS	72629-94-8	-	50.0	ng/L	RLDQC	NWQL	Kolpin and others, 2021
Perfluoro-n-undecanoate (PFUda)	PFAS	LC/MS-MS	2058-94-8	-	10.0	ng/L	RLDQC	NWQL	Kolpin and others, 2021
Perfluorooctanesulfonate (PFOS)(branched)	PFAS	LC/MS-MS	1763-23-1	-	23.1	ng/L	RLDQC	NWQL	Kolpin and others, 2021
Perfluorooctanesulfonate (PFOS)(linear)	PFAS	LC/MS-MS	1763-23-1	-	18.2	ng/L	RLDQC	NWQL	Kolpin and others, 2021
1,1-Dichloro-2-propanone	Volatile organic compound	GC/MS	513-88-2	0.120	0.240	ug/L	RLDQC	NWQL	Rose and others, 2016
1,2,3-Trichloropropane	Volatile organic compound	GC/MS	96-18-4	0.003	0.010	ug/L	RLDQC	NWQL	Rose and others, 2016
1,2-Dibromo-3-chloropropane	Volatile organic compound	GC/MS	96-12-8	0.010	0.020	ug/L	RLDQC	NWQL	Rose and others, 2016
1,2-Dibromoethane	Volatile organic compound	GC/MS	106-93-4	0.002	0.004	ug/L	RLDQC	NWQL	Rose and others, 2016
1,2-Dichloropropane	Volatile organic compound	GC/MS	78-87-5	0.002	0.004	ug/L	RLDQC	NWQL	Rose and others, 2016
1,3-Dioxolane	Volatile organic compound	GC/MS	646-06-0	0.190	0.380	ug/L	RLDQC	NWQL	Rose and others, 2016
1,4-Dioxane	Volatile organic compound	GC/MS	123-91-1	0.100	0.200	ug/L	RLDQC	NWQL	Rose and others, 2016
1-Butanol	Volatile organic compound	GC/MS	71-36-3	0.400	0.800	ug/L	RLDQC	NWQL	Rose and others, 2016
1-Methoxy-4-(2-propenyl)benzene	Volatile organic compound	GC/MS	140-67-0	0.200	0.400	ug/L	RLDQC	NWQL	Rose and others, 2016
1-Octanol	Volatile organic compound	GC/MS	111-87-5	0.900	1.80	ug/L	RLDQC	NWQL	Rose and others, 2016
2,6-Dimethyl-4-heptanone	Volatile organic compound	GC/MS	108-83-8	0.016	0.032	ug/L	RLDQC	NWQL	Rose and others, 2016
2-Ethoxyethyl acetate	Volatile organic compound	GC/MS	111-15-9	2.70	5.40	ug/L	RLDQC	NWQL	Rose and others, 2016
2-Ethyl-1-hexanol	Volatile organic compound	GC/MS	104-76-7	-	4.40	ug/L	MRL	NWQL	Rose and others, 2016
2-Methylpropyl acetate	Volatile organic compound	GC/MS	110-19-0	0.014	0.028	ug/L	RLDQC	NWQL	Rose and others, 2016
2-Nitropropane	Volatile organic compound	GC/MS	79-46-9	0.060	0.120	ug/L	RLDQC	NWQL	Rose and others, 2016
2-Propen-1-ol	Volatile organic compound	GC/MS	107-18-6	3.90	7.80	ug/L	RLDQC	NWQL	Rose and others, 2016
4-Methyl-2-pentanol	Volatile organic compound	GC/MS	108-11-2	0.100	0.200	ug/L	RLDQC	NWQL	Rose and others, 2016
5-Methyl-2-hexanone	Volatile organic compound	GC/MS	110-12-3	0.011	0.022	ug/L	RLDQC	NWQL	Rose and others, 2016
Acetonitrile	Volatile organic compound	GC/MS	75-05-8	0.400	0.800	ug/L	RLDQC	NWQL	Rose and others, 2016
Butanal	Volatile organic compound	GC/MS	123-72-8	0.190	0.380 to 2.75	ug/L	RLDQC	NWQL	Rose and others, 2016
Chloropicrin	Volatile organic compound	GC/MS	76-06-2	0.070	0.140	ug/L	RLDQC	NWQL	Rose and others, 2016
Crotonaldehyde	Volatile organic compound	GC/MS	123-73-9	1.30	2.60	ug/L	RLDQC	NWQL	Rose and others, 2016
Cyclohexanone	Volatile organic compound	GC/MS	108-94-1	0.600	1.20	ug/L	RLDQC	NWQL	Rose and others, 2016
Dimethoxymethane	Volatile organic compound	GC/MS	109-87-5	0.022	0.044	ug/L	RLDQC	NWQL	Rose and others, 2016
Ethyl acetate	Volatile organic compound	GC/MS	141-78-6	0.030	0.060	ug/L	RLDQC	NWQL	Rose and others, 2016
Hexachlorocyclopentadiene	Volatile organic compound	GC/MS	77-47-4	5.00	10.0	ug/L	RLDQC	NWQL	Rose and others, 2016
Isophorone	Volatile organic compound	GC/MS	78-59-1	1.20	2.40	ug/L	RLDQC	NWQL	Rose and others, 2016
Isopropyl acetate	Volatile organic compound	GC/MS	108-21-4	0.005	0.010	ug/L	RLDQC	NWQL	Rose and others, 2016
Isopropyl alcohol	Volatile organic compound	GC/MS	67-63-0	-	1.80	ug/L	MRL	NWQL	Rose and others, 2016
Methyl acetate	Volatile organic compound	GC/MS	79-20-9	0.070	0.140	ug/L	RLDQC	NWQL	Rose and others, 2016
N-Nitrosodiethylamine	Volatile organic compound	GC/MS	55-18-5	1.30	5.20	ug/L	RLDQC	NWQL	Rose and others, 2016
Nitrobenzene	Volatile organic compound	GC/MS	98-95-3	0.700	1.40	ug/L	RLDQC	NWQL	Rose and others, 2016
Propyl acetate	Volatile organic compound	GC/MS	109-60-4	0.016	0.032 to 0.105	ug/L	RLDQC	NWQL	Rose and others, 2016
alpha-Terpineol	Volatile organic compound	GC/MS	98-55-5	1.10	2.20	ug/L	RLDQC	NWQL	Rose and others, 2016
n-Pentanal	Volatile organic compound	GC/MS	110-62-3	0.027	0.054 to 0.066	ug/L	RLDQC	NWQL	Rose and others, 2016
tert-Butyl alcohol	Volatile organic compound	GC/MS	75-65-0	-	0.240	ug/L	MRL	NWQL	Rose and others, 2016
tert-Butyl methyl ether (MTBE)	Volatile organic compound	GC/MS	1634-04-4	0.010	0.012	ug/L	RLDQC	NWQL	Rose and others, 2016
1H-1,2,4-Triazole	Pesticide	LC/MS-MS	288-88-0	11.0	22.0	ng/L	RLDQC	NWQL	Sandstrom and others, 2015
2-(1-Hydroxyethyl)-6-methylaniline (HEMA)	Pesticide	LC/MS-MS	196611-19-5	80.0	160	ng/L	RLDQC	NWQL	Sandstrom and others, 2015
2-Amino-N-isopropylbenzamide	Pesticide	LC/MS-MS	30391-89-0	2.00	4.00	ng/L	RLDQC	NWQL	Sandstrom and others, 2015
2-Aminobenzimidazole	Pesticide	LC/MS-MS	934-32-7	4.50	9.00	ng/L	RLDQC	NWQL	Sandstrom and others, 2015
2-Chloro-2',6'-diethylacetanilide	Pesticide	LC/MS-MS	6967-29-9	2.50	5.00	ng/L	RLDQC	NWQL	Sandstrom and others, 2015
2-Chloro-N-(2-ethyl-6-methylphenyl)acetamide	Pesticide	LC/MS-MS	32428-71-0	2.50	5.00	ng/L	RLDQC	NWQL	Sandstrom and others, 2015
2-Hydroxy-4-isopropylamino-6-amino-s-triazine OIAT	Pesticide	LC/MS-MS	19988-24-0	2.00	4.00	ng/L	RLDQC	NWQL	Sandstrom and others, 2015
2-Hydroxy-6-ethylamino-4-amino-s-triazine (OEAT)	Pesticide	LC/MS-MS	7313-54-4	50.0	100	ng/L	RLDQC	NWQL	Sandstrom and others, 2015
2-Hydroxyatrazine (OIET)	Pesticide	LC/MS-MS	2163-68-0	4.00	8.00	ng/L	RLDQC	NWQL	Sandstrom and others, 2015
2-[(2-Ethyl-6-methylphenyl)amino]-1-propanol	Pesticide	LC/MS-MS	61520-53-4	2.50	5.00	ng/L	RLDQC	NWQL	Sandstrom and others, 2015
3,4-Dichlorophenylurea	Pesticide	LC/MS-MS	2327-02-8	27.0	108	ng/L	RLDQC	NWQL	Sandstrom and others, 2015
3-Hydroxycarbofuran	Pesticide	LC/MS-MS	16655-82-6	8.00	16.0	ng/L	RLDQC	NWQL	Sandstrom and others, 2015
4-Chlorobenzylmethyl sulfoxide	Pesticide	LC/MS-MS	24176-68-9	1.60	3.20	ng/L	RLDQC	NWQL	Sandstrom and others, 2015
4-Hydroxyhexazinone A	Pesticide	LC/MS-MS	72576-13-7	1.50	3.00	ng/L	RLDQC	NWQL	Sandstrom and others, 2015
Acephate	Pesticide	LC/MS-MS	30560-19-1	5.00	10.0	ng/L	RLDQC	NWQL	Sandstrom and others, 2015
Acetochlor	Pesticide	LC/MS-MS	34256-82-1	5.00	10.0	ng/L	RLDQC	NWQL	Sandstrom and others, 2015
Alachlor	Pesticide	LC/MS-MS	15972-60-8	9.00	27.0	ng/L	RLDQC	NWQL	Sandstrom and others, 2015
Aldicarb	Pesticide	LC/MS-MS	116-06-3	4.00	8.00	ng/L	RLDQC	NWQL	Sandstrom and others, 2015
Aldicarb sulfone	Pesticide	LC/MS-MS	1646-88-4	10.0	20.0	ng/L	RLDQC	NWQL	Sandstrom and others, 2015
Aldicarb sulfoxide	Pesticide	LC/MS-MS	1646-87-3	1.10	2.20	ng/L	RLDQC	NWQL	Sandstrom and others, 2015
Ametryn	Pesticide	LC/MS-MS	834-12-8	1.30	2.60	ng/L	RLDQC	NWQL	Sandstrom and others, 2015
Asulam	Pesticide	LC/MS-MS	3337-71-1	12.0	24.0	ng/L	RLDQC	NWQL	Sandstrom and others, 2015
Atrazine	Pesticide	LC/MS-MS	1912-24-9	3.40	6.80 to 10.0	ng/L	RLDQC	NWQL	Sandstrom and others, 2015
Azinphos-methyl	Pesticide	LC/MS-MS	86-50-0	4.00	8.00	ng/L	RLDQC	NWQL	Sandstrom and others, 2015
Azinphos-methyl oxon	Pesticide	LC/MS-MS	961-22-8	7.50	15.0	ng/L	RLDQC	NWQL	Sandstrom and others, 2015
Azoxystrobin	Pesticide	LC/MS-MS	131860-33-8	1.50	3.00	ng/L	RLDQC	NWQL	Sandstrom and others, 2015
Bifenthrin	Pesticide	LC/MS-MS	82657-04-3	9.50	19.0	ng/L	RLDQC	NWQL	Sandstrom and others, 2015
Bromacil	Pesticide	LC/MS-MS	314-40-9	2.80	5.60	ng/L	RLDQC	NWQL	Sandstrom and others, 2015
Butralin	Pesticide	LC/MS-MS	33629-47-9	2.50	5.00	ng/L	RLDQC	NWQL	Sandstrom and others, 2015
Butylate	Pesticide	LC/MS-MS	2008-41-5	5.00	10.0	ng/L	RLDQC	NWQL	Sandstrom and others, 2015
Carbaryl	Pesticide	LC/MS-MS	63-25-2	2.80	5.60	ng/L	RLDQC	NWQL	Sandstrom and others, 2015
Carbendazim	Pesticide	LC/MS-MS	10605-21-7	5.00	10.0	ng/L	RLDQC	NWQL	Sandstrom and others, 2015
Carbofuran	Pesticide	LC/MS-MS	1563-66-2	2.50	5.00	ng/L	RLDQC	NWQL	Sandstrom and others, 2015
Chlorimuron-ethyl	Pesticide	LC/MS-MS	90982-32-4	4.40	8.80	ng/L	RLDQC	NWQL	Sandstrom and others, 2015
Chlorpyrifos	Pesticide	LC/MS-MS	2921-88-2	1.50	3.00	ng/L	RLDQC	NWQL	Sandstrom and others, 2015
Chlorpyrifos oxon	Pesticide	LC/MS-MS	-	2.20	4.40	ng/L	RLDQC	NWQL	Sandstrom and others, 2015
Chlorsulfuron	Pesticide	LC/MS-MS	64902-72-3	25.0	50.0	ng/L	RLDQC	NWQL	Sandstrom and others, 2015
Cyanazine	Pesticide	LC/MS-MS	21725-46-2	25.0	50.0	ng/L	RLDQC	NWQL	Sandstrom and others, 2015
Dechlorometolachlor	Pesticide	LC/MS-MS	126605-22-9	1.00	2.00	ng/L	RLDQC	NWQL	Sandstrom and others, 2015
Deethylatrazine (CIAT)	Pesticide	LC/MS-MS	6190-65-4	5.50	11.0 to 25.0	ng/L	RLDQC	NWQL	Sandstrom and others, 2015
Deiodo flubendiamide	Pesticide	LC/MS-MS	1016160-78-3	5.00	10.0	ng/L	RLDQC	NWQL	Sandstrom and others, 2015
Deisopropylatrazine (CEAT)	Pesticide	LC/MS-MS	1007-28-9	2.50	5.00	ng/L	RLDQC	NWQL	Sandstrom and others, 2015
Demethyl fluometuron	Pesticide	LC/MS-MS	3032-40-4	1.80	3.60	ng/L	RLDQC	NWQL	Sandstrom and others, 2015
Demethyl hexazinone B	Pesticide	LC/MS-MS	56611-54-2	1.50	3.00 to 10.0	ng/L	RLDQC	NWQL	Sandstrom and others, 2015
Demethyl norflurazon	Pesticide	LC/MS-MS	23576-24-1	2.00	4.00	ng/L	RLDQC	NWQL	Sandstrom and others, 2015
Desamino metribuzin (Metribuzin DA)	Pesticide	LC/MS-MS	35045-02-4	4.50	9.00	ng/L	RLDQC	NWQL	Sandstrom and others, 2015
Diazinon	Pesticide	LC/MS-MS	333-41-5	3.20	6.40	ng/L	RLDQC	NWQL	Sandstrom and others, 2015
Diazoxon	Pesticide	LC/MS-MS	-	2.00	4.00	ng/L	RLDQC	NWQL	Sandstrom and others, 2015
Dichlorvos	Pesticide	LC/MS-MS	-	26.0	52.0	ng/L	RLDQC	NWQL	Sandstrom and others, 2015
Dicrotophos	Pesticide	LC/MS-MS	141-66-2	2.00	4.00	ng/L	RLDQC	NWQL	Sandstrom and others, 2015
Didealkylatrazine (CAAT)	Pesticide	LC/MS-MS	3397-62-4	12.0	24.0	ng/L	RLDQC	NWQL	Sandstrom and others, 2015
Didemethyl hexazinone F (Hexazinone TP F)	Pesticide	LC/MS-MS	56611-55-3	5.00	10.0	ng/L	RLDQC	NWQL	Sandstrom and others, 2015
Diflubenzuron	Pesticide	LC/MS-MS	35367-38-5	3.00	6.00	ng/L	RLDQC	NWQL	Sandstrom and others, 2015
Dimethenamid	Pesticide	LC/MS-MS	87674-68-8	1.50	3.00	ng/L	RLDQC	NWQL	Sandstrom and others, 2015
Dimethoate	Pesticide	LC/MS-MS	60-51-5	2.30	4.60	ng/L	RLDQC	NWQL	Sandstrom and others, 2015
Disulfoton	Pesticide	LC/MS-MS	298-04-4	5.70	11.0	ng/L	RLDQC	NWQL	Sandstrom and others, 2015
Disulfoton oxon	Pesticide	LC/MS-MS	126-75-0	1.00	2.00	ng/L	RLDQC	NWQL	Sandstrom and others, 2015
Disulfoton oxon sulfone	Pesticide	LC/MS-MS	2496-91-5	3.00	6.00	ng/L	RLDQC	NWQL	Sandstrom and others, 2015
Disulfoton oxon sulfoxide	Pesticide	LC/MS-MS	2496-92-6	3.00	6.00	ng/L	RLDQC	NWQL	Sandstrom and others, 2015
Disulfoton sulfone	Pesticide	LC/MS-MS	218208	4.50	9.00	ng/L	RLDQC	NWQL	Sandstrom and others, 2015
Disulfoton sulfoxide	Pesticide	LC/MS-MS	218239	2.00	4.00	ng/L	RLDQC	NWQL	Sandstrom and others, 2015
Diuron	Pesticide	LC/MS-MS	330-54-1	2.50	5.00	ng/L	RLDQC	NWQL	Sandstrom and others, 2015
EPTC	Pesticide	LC/MS-MS	759-94-4	103	206	ng/L	RLDQC	NWQL	Sandstrom and others, 2015
EPTC R248722	Pesticide	LC/MS-MS	65109-69-5	2.00	4.00	ng/L	RLDQC	NWQL	Sandstrom and others, 2015
Ethoprop	Pesticide	LC/MS-MS	13194-48-4	2.50	5.00	ng/L	RLDQC	NWQL	Sandstrom and others, 2015
Etoxazole	Pesticide	LC/MS-MS	153233-91-1	2.10	4.20	ng/L	RLDQC	NWQL	Sandstrom and others, 2015
Fenamiphos	Pesticide	LC/MS-MS	22224-92-6	2.30	4.60	ng/L	RLDQC	NWQL	Sandstrom and others, 2015
Fenamiphos sulfone	Pesticide	LC/MS-MS	31972-44-8	2.50	5.00	ng/L	RLDQC	NWQL	Sandstrom and others, 2015
Fenamiphos sulfoxide	Pesticide	LC/MS-MS	31972-43-7	2.50	5.00	ng/L	RLDQC	NWQL	Sandstrom and others, 2015
Fenbutatin oxide	Pesticide	LC/MS-MS	13356-08-6	-	500	ng/L	MRL	NWQL	Sandstrom and others, 2015
Fentin	Pesticide	LC/MS-MS	668-34-8	15.0	30.0	ng/L	RLDQC	NWQL	Sandstrom and others, 2015
Flumetsulam	Pesticide	LC/MS-MS	98967-40-9	19.0	38.0	ng/L	RLDQC	NWQL	Sandstrom and others, 2015
Fluometuron	Pesticide	LC/MS-MS	2164-17-2	1.70	10.0	ng/L	RLDQC	NWQL	Sandstrom and others, 2015
Fonofos	Pesticide	LC/MS-MS	944-22-9	5.50	11.0	ng/L	RLDQC	NWQL	Sandstrom and others, 2015
Halosulfuron-methyl	Pesticide	LC/MS-MS	100784-20-1	3.00	12.0	ng/L	RLDQC	NWQL	Sandstrom and others, 2015
Hexazinone	Pesticide	LC/MS-MS	51235-04-2	1.80	3.60	ng/L	RLDQC	NWQL	Sandstrom and others, 2015
Hexazinone TP C	Pesticide	LC/MS-MS	72585-88-7	1.00	2.00	ng/L	RLDQC	NWQL	Sandstrom and others, 2015
Hexazinone TP G	Pesticide	LC/MS-MS	-	11.0	22.0	ng/L	RLDQC	NWQL	Sandstrom and others, 2015
Hydroxy didemethyl fluometuron	Pesticide	LC/MS-MS	-	25.0	50.0	ng/L	RLDQC	NWQL	Sandstrom and others, 2015
Hydroxy monodemethyl fluometuron	Pesticide	LC/MS-MS	-	6.10	12.0	ng/L	RLDQC	NWQL	Sandstrom and others, 2015
Hydroxyacetochlor	Pesticide	LC/MS-MS	60090-47-3	10.0	20.0	ng/L	RLDQC	NWQL	Sandstrom and others, 2015
Hydroxyalachlor	Pesticide	LC/MS-MS	56681-55-1	3.00	6.00	ng/L	RLDQC	NWQL	Sandstrom and others, 2015
Hydroxydiazinon	Pesticide	LC/MS-MS	29820-16-4	5.50	11.0	ng/L	RLDQC	NWQL	Sandstrom and others, 2015
Hydroxymetolachlor	Pesticide	LC/MS-MS	131068-72-9	1.20	2.40	ng/L	RLDQC	NWQL	Sandstrom and others, 2015
Hydroxyphthalazinone	Pesticide	LC/MS-MS	-	7.00	28.0	ng/L	RLDQC	NWQL	Sandstrom and others, 2015
Hydroxysimazine	Pesticide	LC/MS-MS	2599-11-3	24.0	120	ng/L	RLDQC	NWQL	Sandstrom and others, 2015
Imazamox	Pesticide	LC/MS-MS	114311-32-9	6.00	30.0	ng/L	RLDQC	NWQL	Sandstrom and others, 2015
Imazaquin	Pesticide	LC/MS-MS	81335-37-7	5.00	10.0	ng/L	RLDQC	NWQL	Sandstrom and others, 2015
Imazethapyr	Pesticide	LC/MS-MS	81335-77-5	4.00	8.00	ng/L	RLDQC	NWQL	Sandstrom and others, 2015
Imidacloprid	Pesticide	LC/MS-MS	138261-41-3	8.10	16.0	ng/L	RLDQC	NWQL	Sandstrom and others, 2015
Indoxacarb	Pesticide	LC/MS-MS	173584-44-6	2.60	5.20	ng/L	RLDQC	NWQL	Sandstrom and others, 2015
Isoxaflutole	Pesticide	LC/MS-MS	141112-29-0	9.10	18.0	ng/L	RLDQC	NWQL	Sandstrom and others, 2015
Kresoxim-methyl	Pesticide	LC/MS-MS	143390-89-0	2.50	5.00	ng/L	RLDQC	NWQL	Sandstrom and others, 2015
Lactofen	Pesticide	LC/MS-MS	77501-63-4	5.00	10.0	ng/L	RLDQC	NWQL	Sandstrom and others, 2015
Linuron	Pesticide	LC/MS-MS	330-55-2	2.80	5.60	ng/L	RLDQC	NWQL	Sandstrom and others, 2015
Malaoxon	Pesticide	LC/MS-MS	1634-78-2	27.0	54.0	ng/L	RLDQC	NWQL	Sandstrom and others, 2015
Malathion	Pesticide	LC/MS-MS	121-75-5	2.70	5.40	ng/L	RLDQC	NWQL	Sandstrom and others, 2015
Metalaxyl	Pesticide	LC/MS-MS	57837-19-1	3.00	6.00	ng/L	RLDQC	NWQL	Sandstrom and others, 2015
Metconazole	Pesticide	LC/MS-MS	125116-23-6	2.50	5.00	ng/L	RLDQC	NWQL	Sandstrom and others, 2015
Methamidophos	Pesticide	LC/MS-MS	10265-92-6	5.00	10.0	ng/L	RLDQC	NWQL	Sandstrom and others, 2015
Methidathion	Pesticide	LC/MS-MS	950-37-8	4.20	8.40	ng/L	RLDQC	NWQL	Sandstrom and others, 2015
Methomyl	Pesticide	LC/MS-MS	16752-77-5	1.50	3.00	ng/L	RLDQC	NWQL	Sandstrom and others, 2015
Methomyl oxime	Pesticide	LC/MS-MS	13749-94-5	4000	8000	ng/L	RLDQC	NWQL	Sandstrom and others, 2015
Methoxyfenozide	Pesticide	LC/MS-MS	161050-58-4	1.10	2.20	ng/L	RLDQC	NWQL	Sandstrom and others, 2015
Methyl paraoxon	Pesticide	LC/MS-MS	950-35-6	9.50	19.0	ng/L	RLDQC	NWQL	Sandstrom and others, 2015
Metolachlor	Pesticide	LC/MS-MS	51218-45-2	1.60	3.20	ng/L	RLDQC	NWQL	Sandstrom and others, 2015
Metolachlor hydroxy morpholinone	Pesticide	LC/MS-MS	61520-54-5	5.00	10.0	ng/L	RLDQC	NWQL	Sandstrom and others, 2015
Metribuzin	Pesticide	LC/MS-MS	21087-64-9	10.0	20.0	ng/L	RLDQC	NWQL	Sandstrom and others, 2015
Molinate	Pesticide	LC/MS-MS	2212-67-1	7.00	28.0	ng/L	RLDQC	NWQL	Sandstrom and others, 2015
Myclobutanil	Pesticide	LC/MS-MS	88671-89-0	3.50	7.00	ng/L	RLDQC	NWQL	Sandstrom and others, 2015
N-(3,4-Dichlorophenyl)-N-methylurea (DCPMU)	Pesticide	LC/MS-MS	3567-62-2	2.50	5.00	ng/L	RLDQC	NWQL	Sandstrom and others, 2015
Naled	Pesticide	LC/MS-MS	300-76-5	28.0	56.0	ng/L	RLDQC	NWQL	Sandstrom and others, 2015
Nicosulfuron	Pesticide	LC/MS-MS	111991-09-4	5.90	12.0	ng/L	RLDQC	NWQL	Sandstrom and others, 2015
Norflurazon	Pesticide	LC/MS-MS	27314-13-2	1.70	3.40	ng/L	RLDQC	NWQL	Sandstrom and others, 2015
Novaluron	Pesticide	LC/MS-MS	116714-46-6	25.0	50.0	ng/L	RLDQC	NWQL	Sandstrom and others, 2015
O-Ethyl O-methyl S-propyl phosphorothioate	Pesticide	LC/MS-MS	76960-87-7	2.50	5.00	ng/L	RLDQC	NWQL	Sandstrom and others, 2015
Omethoate	Pesticide	LC/MS-MS	1113-02-6	1.00	2.00	ng/L	RLDQC	NWQL	Sandstrom and others, 2015
Orthosulfamuron	Pesticide	LC/MS-MS	213464-77-8	3.00	6.00	ng/L	RLDQC	NWQL	Sandstrom and others, 2015
Oxamyl	Pesticide	LC/MS-MS	23135-22-0	1.00	2.00	ng/L	RLDQC	NWQL	Sandstrom and others, 2015
Oxamyl oxime	Pesticide	LC/MS-MS	30558-43-1	2.50	5.00	ng/L	RLDQC	NWQL	Sandstrom and others, 2015
Oxyfluorfen	Pesticide	LC/MS-MS	42874-03-3	250	500	ng/L	RLDQC	NWQL	Sandstrom and others, 2015
Paraoxon	Pesticide	LC/MS-MS	311-45-5	1.70	3.40	ng/L	RLDQC	NWQL	Sandstrom and others, 2015
Pendimethalin	Pesticide	LC/MS-MS	40487-42-1	5.00	10.0	ng/L	RLDQC	NWQL	Sandstrom and others, 2015
Phorate	Pesticide	LC/MS-MS	298-02-2	5.50	11.0	ng/L	RLDQC	NWQL	Sandstrom and others, 2015
Phorate oxon	Pesticide	LC/MS-MS	2600-69-3	11.0	55.0	ng/L	RLDQC	NWQL	Sandstrom and others, 2015
Phorate oxon sulfone	Pesticide	LC/MS-MS	2588-06-9	10.0	20.0	ng/L	RLDQC	NWQL	Sandstrom and others, 2015
Phorate oxon sulfoxide	Pesticide	LC/MS-MS	2588-05-8	3.50	7.00	ng/L	RLDQC	NWQL	Sandstrom and others, 2015
Phorate sulfone	Pesticide	LC/MS-MS	2588-04-7	18.0	36.0	ng/L	RLDQC	NWQL	Sandstrom and others, 2015
Phorate sulfoxide	Pesticide	LC/MS-MS	2588-03-6	2.30	4.60	ng/L	RLDQC	NWQL	Sandstrom and others, 2015
Phthalazinone	Pesticide	LC/MS-MS	90004-07-2	7.50	15.0	ng/L	RLDQC	NWQL	Sandstrom and others, 2015
Piperonyl butoxide	Pesticide	LC/MS-MS	51-03-6	5.00	25.0	ng/L	RLDQC	NWQL	Sandstrom and others, 2015
Profenofos	Pesticide	LC/MS-MS	41198-08-7	1.50	3.00	ng/L	RLDQC	NWQL	Sandstrom and others, 2015
Prometon	Pesticide	LC/MS-MS	1610-18-0	2.00	4.00	ng/L	RLDQC	NWQL	Sandstrom and others, 2015
Prometryn	Pesticide	LC/MS-MS	7287-19-6	2.10	4.20	ng/L	RLDQC	NWQL	Sandstrom and others, 2015
Pronamide (Propyzamide)	Pesticide	LC/MS-MS	23950-58-5	1.20	2.40	ng/L	RLDQC	NWQL	Sandstrom and others, 2015
Propanil	Pesticide	LC/MS-MS	709-98-8	6.20	12.0	ng/L	RLDQC	NWQL	Sandstrom and others, 2015
Propargite	Pesticide	LC/MS-MS	2312-35-8	1.00	2.00	ng/L	RLDQC	NWQL	Sandstrom and others, 2015
Propazine	Pesticide	LC/MS-MS	139-40-2	1.60	3.20	ng/L	RLDQC	NWQL	Sandstrom and others, 2015
Propiconazole	Pesticide	LC/MS-MS	60207-90-1	3.00	6.00	ng/L	RLDQC	NWQL	Sandstrom and others, 2015
Propoxur	Pesticide	LC/MS-MS	114-26-1	1.60	3.20	ng/L	RLDQC	NWQL	Sandstrom and others, 2015
Prosulfuron	Pesticide	LC/MS-MS	94125-34-5	5.00	10.0	ng/L	RLDQC	NWQL	Sandstrom and others, 2015
Pyraclostrobin	Pesticide	LC/MS-MS	175013-18-0	1.20	2.40	ng/L	RLDQC	NWQL	Sandstrom and others, 2015
Pyridaben	Pesticide	LC/MS-MS	96489-71-3	1.20	2.40	ng/L	RLDQC	NWQL	Sandstrom and others, 2015
Pyrimidinol (2-Isopropyl-6-methyl-4-pyrimidinol)	Pesticide	LC/MS-MS	2814-20-2	4.00	8.00	ng/L	RLDQC	NWQL	Sandstrom and others, 2015
Pyriproxyfen	Pesticide	LC/MS-MS	95737-68-1	1.50	3.00	ng/L	RLDQC	NWQL	Sandstrom and others, 2015
Siduron	Pesticide	LC/MS-MS	1982-49-6	2.50	5.00	ng/L	RLDQC	NWQL	Sandstrom and others, 2015
Simazine	Pesticide	LC/MS-MS	122-34-9	3.60	7.20	ng/L	RLDQC	NWQL	Sandstrom and others, 2015
Sulfometuron-methyl	Pesticide	LC/MS-MS	74222-97-2	2.00	4.00	ng/L	RLDQC	NWQL	Sandstrom and others, 2015
Sulfosulfuron	Pesticide	LC/MS-MS	141776-32-1	5.30	11.0	ng/L	RLDQC	NWQL	Sandstrom and others, 2015
Tebuconazole	Pesticide	LC/MS-MS	107534-96-3	2.50	15.0	ng/L	RLDQC	NWQL	Sandstrom and others, 2015
Tebufenozide	Pesticide	LC/MS-MS	112410-23-8	1.00	2.00	ng/L	RLDQC	NWQL	Sandstrom and others, 2015
Tebupirimfos	Pesticide	LC/MS-MS	96182-53-5	1.00	2.00	ng/L	RLDQC	NWQL	Sandstrom and others, 2015
Tebupirimfos oxon	Pesticide	LC/MS-MS	-	1.00	2.00	ng/L	RLDQC	NWQL	Sandstrom and others, 2015
Tebuthiuron	Pesticide	LC/MS-MS	34014-18-1	1.50	3.00 to 10.0	ng/L	RLDQC	NWQL	Sandstrom and others, 2015
Tebuthiuron TP 104	Pesticide	LC/MS-MS	59962-53-7	2.80	5.60	ng/L	RLDQC	NWQL	Sandstrom and others, 2015
Tebuthiuron TP 108	Pesticide	LC/MS-MS	39222-73-6	5.00	10.0	ng/L	RLDQC	NWQL	Sandstrom and others, 2015
Tebuthiuron TP 109 (OH)	Pesticide	LC/MS-MS	139888-73-6	19.0	38.0	ng/L	RLDQC	NWQL	Sandstrom and others, 2015
Tebuthurion TP 109	Pesticide	LC/MS-MS	59962-54-8	5.50	11.0	ng/L	RLDQC	NWQL	Sandstrom and others, 2015
Terbacil	Pesticide	LC/MS-MS	5902-51-2	10.0	21.0	ng/L	RLDQC	NWQL	Sandstrom and others, 2015
Terbufos	Pesticide	LC/MS-MS	13071-79-9	3.40	6.80	ng/L	RLDQC	NWQL	Sandstrom and others, 2015
Terbufos oxon	Pesticide	LC/MS-MS	56070-14-5	2.00	4.00	ng/L	RLDQC	NWQL	Sandstrom and others, 2015
Terbufos oxon sulfone	Pesticide	LC/MS-MS	56070-15-6	5.50	11.0	ng/L	RLDQC	NWQL	Sandstrom and others, 2015
Terbufos oxon sulfoxide	Pesticide	LC/MS-MS	56165-57-2	2.00	4.00	ng/L	RLDQC	NWQL	Sandstrom and others, 2015
Terbufos sulfone	Pesticide	LC/MS-MS	56070-16-7	16.0	32.0	ng/L	RLDQC	NWQL	Sandstrom and others, 2015
Terbufos sulfoxide	Pesticide	LC/MS-MS	10548-10-4	1.50	3.00	ng/L	RLDQC	NWQL	Sandstrom and others, 2015
Terbuthylazine	Pesticide	LC/MS-MS	5915-41-3	1.80	3.60	ng/L	RLDQC	NWQL	Sandstrom and others, 2015
Tetraconazole	Pesticide	LC/MS-MS	112281-77-3	3.50	7.00	ng/L	RLDQC	NWQL	Sandstrom and others, 2015
Thiobencarb	Pesticide	LC/MS-MS	28249-77-6	2.10	4.20	ng/L	RLDQC	NWQL	Sandstrom and others, 2015
Triallate	Pesticide	LC/MS-MS	-	6.20	12.0	ng/L	RLDQC	NWQL	Sandstrom and others, 2015
Tribuphos	Pesticide	LC/MS-MS	78-48-8	1.00	2.00	ng/L	RLDQC	NWQL	Sandstrom and others, 2015
Trifloxystrobin	Pesticide	LC/MS-MS	141517-21-7	1.40	2.80	ng/L	RLDQC	NWQL	Sandstrom and others, 2015
cis-Permethrin	Pesticide	LC/MS-MS	61949-76-6	2.10	4.20	ng/L	RLDQC	NWQL	Sandstrom and others, 2015
trans-Permethrin	Pesticide	LC/MS-MS	61949-77-7	1.90	3.80	ng/L	RLDQC	NWQL	Sandstrom and others, 2015
2,4-D	Pesticide	LC/MS-MS	94-75-7	31.0	62.0	ng/L	RLDQC	NWQL	Sandstrom and others, 2015
3-Phenoxybenzoic acid	Pesticide	LC/MS-MS	3739-38-6	30.0	61.0	ng/L	RLDQC	NWQL	Sandstrom and others, 2015
4-(Hydroxymethyl)pendimethalin	Pesticide	LC/MS-MS	56750-76-6	38.0	114	ng/L	RLDQC	NWQL	Sandstrom and others, 2015
4-Hydroxychlorothalonil	Pesticide	LC/MS-MS	28343-61-5	21.0	42.0	ng/L	RLDQC	NWQL	Sandstrom and others, 2015
Acetochlor OA	Pesticide	LC/MS-MS	194992-44-4	13.0	65.0	ng/L	RLDQC	NWQL	Sandstrom and others, 2015
Acetochlor SA	Pesticide	LC/MS-MS	187022-11-3	160	320	ng/L	RLDQC	NWQL	Sandstrom and others, 2015
Acetochlor SAA	Pesticide	LC/MS-MS	618113-86-3	88.0	176	ng/L	RLDQC	NWQL	Sandstrom and others, 2015
Alachlor OA	Pesticide	LC/MS-MS	171262-17-2	12.0	60.0	ng/L	RLDQC	NWQL	Sandstrom and others, 2015
Alachlor SA	Pesticide	LC/MS-MS	142363-53-9	420	840	ng/L	RLDQC	NWQL	Sandstrom and others, 2015
Bentazon	Pesticide	LC/MS-MS	25057-89-0	4.50	9.00	ng/L	RLDQC	NWQL	Sandstrom and others, 2015
Bromoxynil	Pesticide	LC/MS-MS	1689-84-5	12.0	60.0	ng/L	RLDQC	NWQL	Sandstrom and others, 2015
DCPA monoacid (Chlorthal-monomethyl)	Pesticide	LC/MS-MS	887-54-7	350	700	ng/L	RLDQC	NWQL	Sandstrom and others, 2015
Dechlorofipronil	Pesticide	LC/MS-MS	-	1.90	3.80	ng/L	RLDQC	NWQL	Sandstrom and others, 2015
Desamino-diketo metribuzin	Pesticide	LC/MS-MS	52236-30-3	100	200	ng/L	RLDQC	NWQL	Sandstrom and others, 2015
Desulfinylfipronil	Pesticide	LC/MS-MS	205650-65-3	1.90	3.80	ng/L	RLDQC	NWQL	Sandstrom and others, 2015
Desulfinylfipronil amide	Pesticide	LC/MS-MS	1115248-09-3	5.00	10.0	ng/L	RLDQC	NWQL	Sandstrom and others, 2015
Dicamba	Pesticide	LC/MS-MS	1918-00-9	200	800	ng/L	RLDQC	NWQL	Sandstrom and others, 2015
Diflufenzopyr	Pesticide	LC/MS-MS	109293-97-2	36.0	72.0	ng/L	RLDQC	NWQL	Sandstrom and others, 2015
Diketonitrile-isoxaflutole	Pesticide	LC/MS-MS	143701-75-1	5.00	10.0	ng/L	RLDQC	NWQL	Sandstrom and others, 2015
Dimethenamid OA	Pesticide	LC/MS-MS	380412-59-9	42.0	85.0	ng/L	RLDQC	NWQL	Sandstrom and others, 2015
Dimethenamid SA	Pesticide	LC/MS-MS	205939-58-8	39.0	79.0	ng/L	RLDQC	NWQL	Sandstrom and others, 2015
Fipronil	Pesticide	LC/MS-MS	120068-37-3	2.00	4.00	ng/L	RLDQC	NWQL	Sandstrom and others, 2015
Fipronil amide	Pesticide	LC/MS-MS	205650-69-7	4.60	9.20	ng/L	RLDQC	NWQL	Sandstrom and others, 2015
Fipronil sulfide	Pesticide	LC/MS-MS	120067-83-6	2.10	4.20	ng/L	RLDQC	NWQL	Sandstrom and others, 2015
Fipronil sulfonate	Pesticide	LC/MS-MS	209248-72-6	22.0	44.0	ng/L	RLDQC	NWQL	Sandstrom and others, 2015
Fipronil sulfone	Pesticide	LC/MS-MS	120068-36-2	2.80	5.60	ng/L	RLDQC	NWQL	Sandstrom and others, 2015
Flubendiamide	Pesticide	LC/MS-MS	272451-65-7	2.20	4.40	ng/L	RLDQC	NWQL	Sandstrom and others, 2015
Hexazinone TP D	Pesticide	LC/MS-MS	30243-77-7	147	294	ng/L	RLDQC	NWQL	Sandstrom and others, 2015
Hexazinone TP E	Pesticide	LC/MS-MS	72576-14-8	38.0	76.0	ng/L	RLDQC	NWQL	Sandstrom and others, 2015
Isoxaflutole Acid RPA 203328	Pesticide	LC/MS-MS	142994-06-7	4.60	9.20	ng/L	RLDQC	NWQL	Sandstrom and others, 2015
MCPA	Pesticide	LC/MS-MS	94-74-6	48.0	95.0	ng/L	RLDQC	NWQL	Sandstrom and others, 2015
Metolachlor OA	Pesticide	LC/MS-MS	152019-73-3	74.0	149	ng/L	RLDQC	NWQL	Sandstrom and others, 2015
Metolachlor SA	Pesticide	LC/MS-MS	171118-09-5	34.0	68.0	ng/L	RLDQC	NWQL	Sandstrom and others, 2015
Metribuzin DK	Pesticide	LC/MS-MS	56507-37-0	118	236	ng/L	RLDQC	NWQL	Sandstrom and others, 2015
Oryzalin	Pesticide	LC/MS-MS	19044-88-3	5.90	12.0	ng/L	RLDQC	NWQL	Sandstrom and others, 2015
Sulfentrazone	Pesticide	LC/MS-MS	122836-35-5	9.00	18.0	ng/L	RLDQC	NWQL	Sandstrom and others, 2015
Triclopyr	Pesticide	LC/MS-MS	55335-06-3	44.0	88.0	ng/L	RLDQC	NWQL	Sandstrom and others, 2015
cis-Cyhalothric acid	Pesticide	LC/MS-MS	68127-59-3	15.0	105	ng/L	RLDQC	NWQL	Sandstrom and others, 2015
sec-Acetochlor OA	Pesticide	LC/MS-MS	152019-74-4	11.0	55.0	ng/L	RLDQC	NWQL	Sandstrom and others, 2015
1,1,1,2-Tetrachloroethane	Volatile organic compound	GC/MS	630-20-6	0.020	0.040	ug/L	RLDQC	NWQL	Rose and others, 2016
1,1,1-Trichloroethane	Volatile organic compound	GC/MS	71-55-6	0.015	0.030	ug/L	RLDQC	NWQL	Rose and others, 2016
1,1,2-Trichloroethane	Volatile organic compound	GC/MS	79-00-5	0.023	0.046	ug/L	RLDQC	NWQL	Rose and others, 2016
1,1-Dichloroethane	Volatile organic compound	GC/MS	75-34-3	0.022	0.044	ug/L	RLDQC	NWQL	Rose and others, 2016
1,1-Dichloroethylene	Volatile organic compound	GC/MS	75-35-4	0.012	0.025	ug/L	RLDQC	NWQL	Rose and others, 2016
1,1-Difluoroethane (HFC-152a)	Volatile organic compound	GC/MS	75-37-6	0.012	0.025	ug/L	RLDQC	NWQL	Rose and others, 2016
1,2,3,4-Tetrahydronapthalene	Volatile organic compound	GC/MS	119-64-2	0.040	0.080	ug/L	RLDQC	NWQL	Rose and others, 2016
1,2,4-Trichlorobenzene	Volatile organic compound	GC/MS	120-82-1	0.040	0.080	ug/L	RLDQC	NWQL	Rose and others, 2016
1,2,4-Trimethylbenzene	Volatile organic compound	GC/MS	95-63-6	0.016	0.032	ug/L	RLDQC	NWQL	Rose and others, 2016
1,2-Dichlorobenzene	Volatile organic compound	GC/MS	95-50-1	0.014	0.028	ug/L	RLDQC	NWQL	Rose and others, 2016
1,2-Dichloroethane	Volatile organic compound	GC/MS	107-06-2	0.010	0.080	ug/L	RLDQC	NWQL	Rose and others, 2016
1,2-Dichlorotetrafluoroethane (CFC-114)	Volatile organic compound	GC/MS	76-14-2	0.015	0.030	ug/L	RLDQC	NWQL	Rose and others, 2016
1,3-Butadiene	Volatile organic compound	GC/MS	106-99-0	0.040	0.080	ug/L	RLDQC	NWQL	Rose and others, 2016
1,4-Dichlorobenzene	Volatile organic compound	GC/MS	106-46-7	0.013	0.026	ug/L	RLDQC	NWQL	Rose and others, 2016
1-Chloro-1,1-difluoroethane (HCFC-142b)	Volatile organic compound	GC/MS	75-68-3	-	0.080	ug/L	MRL	NWQL	Rose and others, 2016
2,2-Dichloro-1,1,1-trifluoroethane (HCFC-123)	Volatile organic compound	GC/MS	306-83-2	0.012	0.025	ug/L	RLDQC	NWQL	Rose and others, 2016
Benzene	Volatile organic compound	GC/MS	71-43-2	0.013	0.026	ug/L	RLDQC	NWQL	Rose and others, 2016
Bromochloromethane	Volatile organic compound	GC/MS	74-97-5	0.030	0.060	ug/L	RLDQC	NWQL	Rose and others, 2016
Bromodichloromethane	Volatile organic compound	GC/MS	75-27-4	0.017	0.034	ug/L	RLDQC	NWQL	Rose and others, 2016
Bromomethane	Volatile organic compound	GC/MS	74-83-9	0.100	0.200	ug/L	RLDQC	NWQL	Rose and others, 2016
Butane	Volatile organic compound	GC/MS	106-97-8	0.040	0.080	ug/L	RLDQC	NWQL	Rose and others, 2016
Carbon disulfide	Volatile organic compound	GC/MS	75-15-0	0.050	0.100	ug/L	RLDQC	NWQL	Rose and others, 2016
Chlorobenzene	Volatile organic compound	GC/MS	108-90-7	0.013	0.026	ug/L	RLDQC	NWQL	Rose and others, 2016
Chlorodifluoromethane (HCFC-22)	Volatile organic compound	GC/MS	75-45-6	-	0.040	ug/L	MRL	NWQL	Rose and others, 2016
Chloromethane	Volatile organic compound	GC/MS	74-87-3	-	0.200	ug/L	MRL	NWQL	Rose and others, 2016
Dibromochloromethane	Volatile organic compound	GC/MS	124-48-1	0.020	0.120	ug/L	RLDQC	NWQL	Rose and others, 2016
Dichlorofluoromethane (HCFC-21)	Volatile organic compound	GC/MS	75-43-4	0.010	0.025	ug/L	RLDQC	NWQL	Rose and others, 2016
Dichloromethane	Volatile organic compound	GC/MS	75-09-2	-	0.040	ug/L	MRL	NWQL	Rose and others, 2016
Ethylbenzene	Volatile organic compound	GC/MS	100-41-4	0.018	0.036	ug/L	RLDQC	NWQL	Rose and others, 2016
Hexane	Volatile organic compound	GC/MS	110-54-3	0.034	0.068	ug/L	RLDQC	NWQL	Rose and others, 2016
Naphthalene	Volatile organic compound	GC/MS	91-20-3	0.030	0.260	ug/L	RLDQC	NWQL	Rose and others, 2016
Styrene	Volatile organic compound	GC/MS	100-42-5	-	0.042	ug/L	MRL	NWQL	Rose and others, 2016
Tetrachloroethylene	Volatile organic compound	GC/MS	127-18-4	0.029	0.058	ug/L	RLDQC	NWQL	Rose and others, 2016
Tetrachloromethane	Volatile organic compound	GC/MS	56-23-5	0.030	0.060	ug/L	RLDQC	NWQL	Rose and others, 2016
Toluene	Volatile organic compound	GC/MS	108-88-3	-	0.200	ug/L	MRL	NWQL	Rose and others, 2016
Tribromomethane	Volatile organic compound	GC/MS	75-25-2	0.070	0.140	ug/L	RLDQC	NWQL	Rose and others, 2016
Trichloroethylene	Volatile organic compound	GC/MS	79-01-6	0.012	0.025	ug/L	RLDQC	NWQL	Rose and others, 2016
Trichloromethane	Volatile organic compound	GC/MS	67-66-3	0.015	0.030	ug/L	RLDQC	NWQL	Rose and others, 2016
Vinyl chloride	Volatile organic compound	GC/MS	75-01-4	0.030	0.060	ug/L	RLDQC	NWQL	Rose and others, 2016
cis-1,2-Dichloroethene	Volatile organic compound	GC/MS	156-59-2	0.012	0.025	ug/L	RLDQC	NWQL	Rose and others, 2016
cis-1,3-Dichloropropene	Volatile organic compound	GC/MS	10061-01-5	0.050	0.100	ug/L	RLDQC	NWQL	Rose and others, 2016
m- and p-Xylene	Volatile organic compound	GC/MS	179601-23-1	0.040	0.080	ug/L	RLDQC	NWQL	Rose and others, 2016
n-Pentane	Volatile organic compound	GC/MS	109-66-0	0.033	0.066	ug/L	RLDQC	NWQL	Rose and others, 2016
n-Propylbenzene	Volatile organic compound	GC/MS	103-65-1	0.018	0.036	ug/L	RLDQC	NWQL	Rose and others, 2016
o-Xylene	Volatile organic compound	GC/MS	95-47-6	0.016	0.032	ug/L	RLDQC	NWQL	Rose and others, 2016
sec-Butylbenzene	Volatile organic compound	GC/MS	135-98-8	0.017	0.034	ug/L	RLDQC	NWQL	Rose and others, 2016
tert-Butyl methyl ether (MTBE)	Volatile organic compound	GC/MS	1634-04-4	0.050	0.100	ug/L	RLDQC	NWQL	Rose and others, 2016
trans-1,2-Dichloroethylene	Volatile organic compound	GC/MS	156-60-5	0.012	0.025	ug/L	RLDQC	NWQL	Rose and others, 2016
trans-1,3-Dichloropropene	Volatile organic compound	GC/MS	10061-02-6	0.050	0.100	ug/L	RLDQC	NWQL	Rose and others, 2016
Saxitoxins	Cyanotoxin	ELISA	-	-	0.020	ug/L	LOQ	OGRL	Loftin and others, 2016
Cylindrospermopsin	Cyanotoxin	ELISA	143545-90-8	-	0.050	ug/L	LOQ	OGRL	Loftin and others, 2016
Microcystins	Cyanotoxin	ELISA	-	-	-	ug/L	LOQ	OGRL	Loftin and others, 2016
Anatoxin-a	Cyanotoxin	ELISA	64285-06-9	-	0.150	ug/L	LOQ	OGRL	Loftin and others, 2016
Arsenic	Trace element	ICP/MS	7440-38-2	-	0.010	ug/L	MDL	ATECL	McCleskey and others, 2019
Bismuth	Trace element	ICP/MS	7440-69-9	-	0.010	ug/L	MDL	ATECL	McCleskey and others, 2019
Cerium	Rare earth element	ICP/MS	7440-45-1	-	0.0002	ug/L	MDL	ATECL	McCleskey and others, 2019
Dysprosium	Rare earth element	ICP/MS	7429-91-6	-	0.0005	ug/L	MDL	ATECL	McCleskey and others, 2019
Erbium	Rare earth element	ICP/MS	7440-52-0	-	0.0004	ug/L	MDL	ATECL	McCleskey and others, 2019
Europium	Rare earth element	ICP/MS	7440-53-1	-	0.0001	ug/L	MDL	ATECL	McCleskey and others, 2019
Gadolinium	Rare earth element	ICP/MS	7440-54-2	-	0.0005	ug/L	MDL	ATECL	McCleskey and others, 2019
Gallium	Trace element	ICP/MS	7440-55-3	-	0.001	ug/L	MDL	ATECL	McCleskey and others, 2019
Holmium	Rare earth element	ICP/MS	7440-60-0	-	0.0001	ug/L	MDL	ATECL	McCleskey and others, 2019
Lanthanum	Rare earth element	ICP/MS	7439-91-0	-	0.0002	ug/L	MDL	ATECL	McCleskey and others, 2019
Lead	Trace element	ICP/MS	7439-92-1	-	0.020	ug/L	MDL	ATECL	McCleskey and others, 2019
Lutetium	Rare earth element	ICP/MS	-	-	0.0002	ug/L	MDL	ATECL	McCleskey and others, 2019
Neodymium	Rare earth element	ICP/MS	7440-00-8	-	0.0004	ug/L	MDL	ATECL	McCleskey and others, 2019
Praseodymium	Rare earth element	ICP/MS	7440-10-0	-	0.0001	ug/L	MDL	ATECL	McCleskey and others, 2019
Samarium	Rare earth element	ICP/MS	7440-19-9	-	0.001	ug/L	MDL	ATECL	McCleskey and others, 2019
Terbium	Rare earth element	ICP/MS	7440-27-9	-	0.0001	ug/L	MDL	ATECL	McCleskey and others, 2019
Thallium	Trace element	ICP/MS	7440-28-0	-	0.026	ug/L	MDL	ATECL	McCleskey and others, 2019
Thulium	Rare earth element	ICP/MS	7440-30-4	-	0.0001	ug/L	MDL	ATECL	McCleskey and others, 2019
Tin	Trace element	ICP/MS	7440-31-5	-	0.019	ug/L	MDL	ATECL	McCleskey and others, 2019
Titanium	Trace element	ICP/MS	7440-32-6	-	0.024	ug/L	MDL	ATECL	McCleskey and others, 2019
Uranium	Trace element	ICP/MS	7440-61-1	-	0.003	ug/L	MDL	ATECL	McCleskey and others, 2019
Ytterbium	Rare earth element	ICP/MS	7440-64-4	-	0.001	ug/L	MDL	ATECL	McCleskey and others, 2019
Yttrium	Rare earth element	ICP/MS	7440-65-5	-	0.0001	ug/L	MDL	ATECL	McCleskey and others, 2019
Water temperature	Field measurement	Thermistor	-	-	-	deg C	MDL	Field personnel	National Field Manual, variously dated
Specific conductance	Field measurement	Multi-parameter sonde	-	-	-	uS/cm at 25C	MDL	Field personnel	National Field Manual, variously dated
pH	Field measurement	Multi-parameter sonde	-	-	-	standard units	MDL	Field personnel	National Field Manual, variously dated
Alkalinity	Alkalinity	Titration	-	-	2.00	mg/L as CaCO3	DLBLK	RCL	Barringer and Johnsson, 1996
Chloride	Anion	IC	16887-00-6	-	0.100	mg/L	MDL	RCL	EPA, 2014
Silica	Anion	ICP/OES	-	-	0.050	mg/L	MDL	RCL	EPA, 2014
Sulfate	Anion	IC	18785-72-3	-	0.100	mg/L	MDL	RCL	EPA, 2014
Calcium	Cation	ICP/OES	7440-70-2	-	0.030 to 0.070	mg/L	MDL	RCL	EPA, 2014
Magnesium	Cation	ICP/OES	7439-95-4	-	0.010	mg/L	MDL	RCL	EPA, 2014
Potassium	Cation	ICP/OES	7440-09-7	-	0.020	mg/L	MDL	RCL	EPA, 2014
Sodium	Cation	ICP/OES	7440-23-5	-	0.050	mg/L	MDL	RCL	EPA, 2014
Nitrogen, as Nitrate	Nutrient	IC	-	-	0.010	mg/L as N	MDL	RCL	EPA, 2014
Phosphorus	Nutrient	IC	7723-14-0	-	30.0 to 50.0	ug/L	MDL	RCL	EPA, 2014
Aluminum	Trace element	ICP/OES	7429-90-5	-	3.00 to 9.00	ug/L	MDL	RCL	EPA, 2014
Antimony	Trace element	ICP/OES	7440-36-0	-	30.0	ug/L	MDL	RCL	EPA, 2014
Arsenic	Trace element	HGAAS	7440-38-2	-	3.00	ug/L	MDL	RCL	EPA, 2014
Barium	Trace element	ICP/OES	7440-39-3	-	0.500	ug/L	MDL	RCL	EPA, 2014
Beryllium	Trace element	ICP/OES	7440-41-7	-	0.500	ug/L	MDL	RCL	EPA, 2014
Boron	Trace element	ICP/OES	7440-42-8	-	4.00 to 8.00	ug/L	MDL	RCL	EPA, 2014
Bromide	Trace element	ICP/OES	24959-67-9	-	0.010	mg/L	MDL	RCL	EPA, 2014
Cadmium	Trace element	ICP/OES	7440-43-9	-	2.00 to 3.00	ug/L	MDL	RCL	EPA, 2014
Chromium	Trace element	ICP/OES	7440-47-3	-	2.00	ug/L	MDL	RCL	EPA, 2014
Cobalt	Trace element	ICP/OES	7440-48-4	-	3.00	ug/L	MDL	RCL	EPA, 2014
Copper	Trace element	ICP/OES	7440-50-8	-	0.500 to 1.00	ug/L	MDL	RCL	EPA, 2014
Fluoride	Anion	IC	16984-48-8	-	0.010	mg/L	MDL	RCL	EPA, 2014
Iron	Trace element	ICP/OES	7439-89-6	-	1.00 to 3.00	ug/L	MDL	RCL	EPA, 2014
Lead	Trace element	GFAA	7439-92-1	-	0.500	ug/L	MDL	RCL	McCleskey and others, 2019
Lithium	Trace element	ICP/OES	7439-93-2	-	0.500	ug/L	MDL	RCL	EPA, 2014
Manganese	Trace element	ICP/OES	7439-96-5	-	1.00	ug/L	MDL	RCL	EPA, 2014
Molybdenum	Trace element	ICP/OES	7439-98-7	-	5.00	ug/L	MDL	RCL	EPA, 2014
Nickel	Trace element	ICP/OES	7440-02-0	-	4.00	ug/L	MDL	RCL	EPA, 2014
Selenium	Trace element	ICP/OES	7782-49-2	-	60.0	ug/L	MDL	RCL	EPA, 2014
Strontium	Trace element	ICP/OES	7440-24-6	-	0.500 to 1.00	ug/L	MDL	RCL	EPA, 2014
Uranium	Trace element	ICP/OES	7440-61-1	-	2.00 to 7.00	ug/L	MDL	RCL	EPA, 2014
Vanadium	Trace element	ICP/OES	7440-62-2	-	2.00	ug/L	MDL	RCL	EPA, 2014
Zinc	Trace element	ICP/OES	7440-66-6	-	1.00 to 3.00	ug/L	MDL	RCL	EPA, 2014
1,1,1-Trichloro-2-propanone	DBP/Propanones	GC/MS	918-00-3	-	0.500	ug/L	MDL	ORCL	Hladik and others, 2014
1,1-Dichloro-2-propanone	DBP/Propanones	GC/MS	513-88-2	-	0.500	ug/L	MDL	ORCL	Hladik and others, 2014
Bromoacetonitrile	DBP/Haloacetonitriles	GC/MS	590-17-0	-	0.100	ug/L	MDL	ORCL	Hladik and others, 2014
Bromochloroacetonitirle	DBP/Haloacetonitriles	GC/MS	83463-62-1	-	1.00	ug/L	MDL	ORCL	Hladik and others, 2014
Bromochloroiodomethane	DBP/Trihalomethanes	GC/MS	34970-00-8	-	0.050	ug/L	MDL	ORCL	Hladik and others, 2014
Bromochloronitromethane	DBP/Halonitromethanes	GC/MS	135531-25-8	-	1.00	ug/L	MDL	ORCL	Hladik and others, 2014
Bromodichloromethane	DBP/Trihalomethanes	GC/MS	75-27-4	-	0.050	ug/L	MDL	ORCL	Hladik and others, 2014
Bromodiiodomethane	DBP/Trihalomethanes	GC/MS	557-95-9	-	0.050	ug/L	MDL	ORCL	Hladik and others, 2014
Bromoform (tribromomethane)	DBP/Trihalomethanes	GC/MS	75-25-2	-	0.050	ug/L	MDL	ORCL	Hladik and others, 2014
Bromonitromethane	DBP/Halonitromethanes	GC/MS	563-70-2	-	1.00	ug/L	MDL	ORCL	Hladik and others, 2014
Bromopicrin (Tribromonitromethane)	DBP/Halonitromethanes	GC/MS	464-10-8	-	1.00	ug/L	MDL	ORCL	Hladik and others, 2014
Chlorodiiodomethane	DBP/Trihalomethanes	GC/MS	593-71-5	-	0.050	ug/L	MDL	ORCL	Hladik and others, 2014
Chloroform (trichloromethane)	DBP/Trihalomethanes	GC/MS	67-66-3	-	0.050	ug/L	MDL	ORCL	Hladik and others, 2014
Chloropicrin (Trichloronitromethane)	DBP/Halonitromethanes	GC/MS	76-06-2	-	1.00	ug/L	MDL	ORCL	Hladik and others, 2014
Dibromoacetonitrile	DBP/Haloacetonitriles	GC/MS	3252-43-5	-	1.00	ug/L	MDL	ORCL	Hladik and others, 2014
Dibromochloromethane	DBP/Trihalomethanes	GC/MS	124-48-1	-	0.050	ug/L	MDL	ORCL	Hladik and others, 2014
Dibromoiodomethane	DBP/Trihalomethanes	GC/MS	563-94-2	-	0.050	ug/L	MDL	ORCL	Hladik and others, 2014
Dichloroacetonitrile	DBP/Haloacetonitriles	GC/MS	107-14-2	-	0.100	ug/L	MDL	ORCL	Hladik and others, 2014
Dichloroiodomethane	DBP/Trihalomethanes	GC/MS	594-04-7	-	0.050	ug/L	MDL	ORCL	Hladik and others, 2014
Dichloronitromethane	DBP/Halonitromethanes	GC/MS	7119-89-3	-	0.100	ug/L	MDL	ORCL	Hladik and others, 2014
Iodoform (triiodomethane)	DBP/Trihalomethanes	GC/MS	75-47-8	-	0.100	ug/L	MDL	ORCL	Hladik and others, 2014
Trichloroacetonitrile	DBP/Haloacetonitriles	GC/MS	545-06-2	-	0.100	ug/L	MDL	ORCL	Hladik and others, 2014
Total Coliforms	Microbiology	IDEXX Colilert	-	-	1.00	MPN/100 mL	LOQ	MIBaRL	American Public Health Association, 2018 [9223B]
E. coli	Microbiology	IDEXX Colilert	-	-	1.00	MPN/100 mL	LOQ	MIBaRL	American Public Health Association, 2018 [9223B]
Enterococci (MPN/100 mL)	Microbiology	IDEXX Enterolert	-	-	1.00	MPN/100 mL	LOQ	MIBaRL	American Public Health Association, 2018 [9230D]
Heterotrophic Bacteria	Microbiology	IDEXX SimPlate	-	-	1.00	CFU/100 mL	LOQ	MIBaRL	American Public Health Association, 2018 [9215]
Heterotrophic Bacteria	Microbiology	R2A	-	-	1.00	CFU/100 mL	LOQ	MIBaRL	American Public Health Association, 2018 [9215]
Pseudomonas aeruginosa	Microbiology	m-PA agar	-	-	0.200	CFU/100 mL	LOQ	MIBaRL	Levin, M. A., & Cabelli, V. J., 1972
Staphylococi	Microbiology	Baird Parker (BP) agar	-	-	0.200	CFU/100 mL	LOQ	MIBaRL	American Public Health Association, 2018 [9213D]
Gram Negative Bacteria	Microbiology	GN broth	-	-	-	Presence/Absence	-	MIBaRL	Hajna, A. A. (1955)
Gram-Positive Bacteria	Microbiology	PEA agar	-	-	-	Presence/Absence	-	MIBaRL	Lilley, B. D., & Brewer, J. H., 1953
Mycobacterium spp.	Microbiology	Middlebrook/Mitchison 7H11 agar	-	-	-	Presence/Absence	-	MIBaRL	Cohn, M. L., Waggoner, R. F., & McClatchy, J. K., 1968
Legionella pneumophila	Microbiology	IDEXX Legiolert	-	-	-	Presence/Absence	-	MIBaRL	Petrisek and Hall, 2017
Presumptive Legionella spp.	Microbiology	Heat Enrichment	-	-	-	Presence/Absence	-	MIBaRL	Kozak, Lucas, and Winchell, 2013
Total Direct Counts Bacteria	Microbiology	Anodisc glass fiber filters	-	-	500	Cells/bottle	-	EPHML	Lisle and Priscu, 2004
Total Direct Counts VLP (virus-like particles)	Microbiology	Anodisc glass fiber filters	-	-	500	Cells/bottle	-	EPHML	Lisle and Priscu, 2004
Estrogen receptor activity (ER)	Estrogen receptor agonists	T47KBlu	-	-	0.068	ng/L (equivalent)	MDC	EPA, ORD	Conley and others, 2017
#Table S2. Compound information for analyses performed by various laboratories for the U.S. Geological Survey (USGS) Ecosystems Mission Area, Environmental Health Infrastructure Project, Bottled Water Exposure Study, 2020.
#Quantitation and method detection limits can be found in references cited.
#[NWIS, National Water Information System; CAS, Chemical Abstract Services; NA, not available; EPA, U.S. Environmental Protection Agency; RED01, enzyme reduction-diazotization; AAS, auto hydride; GC/MS, gas chromatograph/mass spectrometry; LC/MS-MS, liquid chromatography/tandem mass spectrometry; ICP-MS2, inductively coupled plasma- mass spectrometry; HCO3, bicarbonate; uS/cm, microsiemens per ce…
#[Piperonyl butoxide is labeled PEST, because, while it has some human medical applications, its environmental occurrence is most commonly attributed to commercial use as a pesticide synergist.]

## Sheet: TABLE S3a. DETECTED INORGANIC
BW number	Water type	Listed treatment	Specific conductivity 25C	pH	Alkalinity (as HCO3)	Bromide	Chloride	Fluoride	Nitrate-N (NO3-N)	Phosphorus-P	Silica	Sulfate	Calcium	Magnesium	Potassium	Sodium	Aluminum	Arsenic*	Barium	Boron	Cadmium	Chromium	Copper	Iron	Lead*	Lithium	Manganese	Molybdenum	Selenium	Strontium	Uranium*	Vanadium	Zinc
BW02	Purified	RO	4.9	6.23	3		0.3		0.03		0.22				0.04	0.73				47						0.8
BW04	Purified	Ozone, RO, Carbon Filtration	5.5	6.85	3		0.3		0.07		0.09		dnq		0.12	1.03				19					0.0839679
BW05	Purified	RO	52.8	6.52	3	0.06	13.5				0.29		6.2		0.01	2.56				12										2.5
BW06	Purified	Filtration, Ozone, RO	52.4	7.62	24		0.4				0.29			0.08	12.8	2.35				11
BW15	Purified	Filtration, RO, Distillation	116	6.88	17		15		0.14		0.08	12.8	8.2	3.35	0.07	7.76				6						0.1				2.5
BW24	Purified	Ozone, RO, Carbon Filtration	45.3	6.18	3		3.6		0.03		0.56	9.6		2.48	2.74	1.5				18
BW25	Purified	Filtration, RO, Ozone	8	6.52	3		0.7				1.23		0.2	0.03	0.22	1.1			1
BW01	Spring	Ozone	596	7.84	233		17.3	0.15	8.06		27.6	28.7	102	8.53	0.59	10.6	6	0.595	143	12		2				4.3			1.1	231	0.48		6
BW03	Spring	--	590	7.55	298		10.3	0.06	0.9		14.4	13.1	80.7	26.6	1.03	6.9	5	0.39	115	9						6.5			0.34	388	1.93		7
BW07	Spring	RO	241	7.22	33		29.6		0.16		0.33	23.5	9.3	6.26	32	0.89			0.4	7					0.106541	0.2	0.4			5.6
BW08	Spring	Filtration, Ozone, UV	105	6.95	22		12.8		0.41		13.7	5.8	6.8	1.93	1.68	9.03		0.134	7.4							4.3	1			53.1
BW09	Spring	--	43.3	6.56	9		5	0.1	0.05		6.82	2.5	3	0.65	0.48	3.59	15	0.052	6											21.9	0.065
BW10	Spring	Filtration	214	7.23	65		16.2	0.19	1.71	0.13	31.9	8.1	12.7	8.66	6.49	12.7		1.96		6						9.2			0.21	66.9	0.198	2
BW11	Spring	Filtration, UV	289	7.51	134		11.1	0.22	0.25	0.17	84.5	0.7	18.5	13.8	5.22	18.2		1.13	2.4	43						2.9			0.13	236		49	3
BW12	Spring	Filtration, Ozone, UV	142	7	57		6.1		0.98		11.7	5	14.1	6.47	0.94	3.58		0.193	10.6	4						1.7			0.2	54.4			3
BW13	Spring	--	1220	5.3	201	0.19	45.2	0.44	0.65		6.86	392	140	41.7	2.02	26.7	9	1.61	15.1	130						96.8		26	0.96	2210	6.18		9
BW14	Spring	Filtration, Ozone	127	7.62	58	0.06	1.3	0.16	0.08	0.06	13	8.2	16.1	3.85	0.77	3.22		0.189	3.5							2.7	34		0.2	74.8	0.293
BW16	Spring	Filtration, Ozone	400	7.93	152		28.7		0.03		10	11.8	53.1	10.8	0.75	11.2	1330	0.107	20.3	225				112		1.1	2		0.18	354	0.275		5
BW17	Spring	Ozone, Carbon Filtration, UV, Distillation	52.2	7.05	6		10.7						3.8	1.61	3.21
BW18	Spring	Filtration, Ozone, UV	385	7.51	193		2.7	0.13			14.1	8.4	66.2	7.1	1.36	3.16			10			3				9			0.18	108	0.065		5
BW19	Spring	Filtration, Ozone, UV	380	8.06	188		4.5	0.05	0.3		10.8	9.6	49.4	16.5	0.64	3.58		0.571	19.5						0.0524404	1			0.29	68	0.3		4
BW20	Spring	--	784	5.6	364		21	0.08	1.93		7.91	26	124	3.19	0.49	8.61		0.153	19	14		2			0.0618352	3			1.2	524	2.06		6
BW21	Spring	--	133	7.05	42		1	0.16	0.6	0.03	15.5	17.1	11.9	3.78	2.68	6.33		7.56	155							10.5			1.1	189	0.333	3
BW22	Spring	Filtration, Ozone	358	7.98	178		0.7	0.24	0.55		11.8	11.7	39.6	21.3	1.1	2.68		1.98	55							6			2.7	279	1.79		4
BW23	Spring	Filtration, Ozone	252	7.64	96		6.9	0.17	1.09	0.06	28.4	15.7	27.2	6.54	2.66	12.7		0.798	32	11			1			7		5	0.37	174	3	3	4
BW26	Spring	Filtration, Ozone, UV	336	6.95	152		5.7	0.06	1.56		6.64	9	57	5.26	0.35	2.87		0.383	4							1			0.74	126	0.419	1	5
BW27	Spring	--	97.1	7.22	47		0.4	0.12	0.49	0.11	54	0.6	6	2.69	1.48	9.76		0.78	2		2					6				65	0.099	28
BW28	Spring	Filtration, Ozone	272	8.3	140		3.8	0.05	0.11		17.1	0.8	28.3	14.1	0.97	6.43		8.12	220			2				3			0.31	90	0.461	6
BW29	Spring	--	106	8.39	29		12.5			0.05	18	2.6	5.7	2.25	0.66	11.2		0.058											0.22	4		15
BW30	Spring	--	265	8.06	118		4.3	0.61	0.38		11.8	8.8	41.6	4.76	0.79	5.3		3.13	172						1.06285	3			0.55	189	3.8		4
Number of detections (purified)			--	--	7	1	7	0	4	0	7	2	4	4	7	7	0	0	1	6	0	0	0	0	1	2	0	0	0	2	0	0	0
Number of detections (% purified)			--	--	23.3333	3.33333	23.3333	0	13.3333	0	23.3333	6.66667	13.3333	13.3333	23.3333	23.3333	0	0	3.33333	20	0	0	0	0	3.33333	6.66667	0	0	0	6.66667	0	0	0
Number of detections (spring)			--	--	23	2	23	17	20	7	22	22	23	23	23	22	5	20	20	10	1	4	1	1	4	20	4	2	18	22	17	8	13
Number of detections (% spring)			--	--	76.6667	6.66667	76.6667	56.6667	66.6667	23.3333	73.3333	73.3333	76.6667	76.6667	76.6667	73.3333	16.6667	66.6667	66.6667	33.3333	3.33333	13.3333	3.33333	3.33333	13.3333	66.6667	13.3333	6.66667	60	73.3333	56.6667	26.6667	43.3333
Number of detections (all)			--	--	30	3	30	17	24	7	29	24	27	27	30	29	5	20	21	16	1	4	1	1	5	22	4	2	18	24	17	8	13
Number of detections (% all samples)			--	--	100	10	100	56.6667	80	23.3333	96.6667	80	90	90	100	96.6667	16.6667	66.6667	70	53.3333	3.33333	13.3333	3.33333	3.33333	16.6667	73.3333	13.3333	6.66667	60	80	56.6667	26.6667	43.3333
Class			Parm	Parm	Parm	Major	Major	Major	Major	Major	Major	Major	Major	Major	Major	Major	TE	TE	TE	TE	TE	TE	TE	TE	TE	TE	TE	TE	TE	TE	TE	TE	TE
Units			uS/cm	std units	mg/l CaCO3	mg/l	mg/l	mg/l	mg/l as N	mg/l	mg/l	mg/l	mg/l	mg/l	mg/l	mg/l	µg/L	µg/L	µg/L	µg/L	µg/L	µg/L	µg/L	µg/L	µg/L	µg/L	µg/L	µg/L	µg/L	µg/L	µg/L	µg/L	µg/L
USGS Laboratory			RCL	RCL	RCL	RCL	RCL	RCL	RCL	RCL	RCL	RCL	RCL	RCL	RCL	RCL	RCL	ATECL	RCL	RCL	RCL	RCL	RCL	RCL	ATECL	RCL	RCL	RCL	ATECL	RCL	ATECL	RCL	RCL
WHO (units as shown)			--	--	--	--	--	1.5	11.3	--	--	--	--	--	--	--	--	10	1300	2400	3	50	2000	--	10	--	400^	--	40**	--	30	--	--
FDA SOQ (units as shown)			--	--	--	--	250	2.4*	10	--	--	250	--	--	--	--	200	10	2000	--	5	100	1000	300	5	--	50	--	50	--	30	--	5000
EPA MCL (units as shown)			--	--	--	--	--	4	10	--	--	--	--	--	--	--	--	10	2000	--	5	100	1300***	300	15***	--	--	--	50	--	30	--	--
EPA MCLG (units as shown)			--	--	--	--	--	4	10	--	--	--	--	--	--	--	--	0	2000	--	5	100	1300	--	0	--	--	--	50	--	0	--	--
USEPA HA/USGS HBSL			--	--	--	--	--	0.7^^												2000	--	--	--	--	--	--	300	40	50	4000	20		2000
BW FDA SOQ Exceedances (Purified)			--	--	--	--	0	0	0	--	--	0	--	--	--	--	0	0	0	--	0	0	0	0	0	--	0	--	0	--	0	--	0
BW EPA MCLG Exceedances (Purified)			--	--	--	--	--	0	0	--	--	--	--	--	--	--	--	0	0	--	0	0	0	--	1	--	--	--	0	--	0	--	--
BW EPA MCLG Exceedances (% Purified)			--	--	--	--	--	0	0	--	--	--	--	--	--	--	--	0	0	--	0	0	0	--	14.2857	--	--	--	0	--	0	--	--
BW FDA SOQ Exceedances (Spring)			--	--	--	--	0	0	0	--	--	1	--	--	--	--	1	0	0	--	0	0	0	0	0	--	0	--	0	--	0	--	0
BW EPA MCLG Exceedances (Spring)			--	--	--	--	--	0	0	--	--	--	--	--	--	--	--	20	0	--	0	0	0	--	4	--	--	--	0	--	17	--	--
BW EPA MCLG Exceedances (% Spring)			--	--	--	--	--	0	0	--	--	--	--	--	--	--	--	86.9565	0	--	0	0	0	--	17.3913	--	--	--	0	--	73.913	--	--
BW FDA SOQ Exceedances (All)			--	--	--	--	0	0	0	--	--	1	--	--	--	--	1	0	0	--	0	0	0	0	0	--	0	--	0	--	0	--	0
BW EPA MCLG Exceedances (All)			--	--	--	--	--	0	0	--	--	--	--	--	--	--	--	20	0	--	0	0	0	--	5	--	--	--	0	--	17	--	--
BW EPA MCLG Exceedances (% of All)			--	--	--	--	--	0	0	--	--	--	--	--	--	--	--	66.6667	0	--	0	0	0	--	16.6667	--	--	--	0	--	56.6667	--	--
#Table S3a. Detected trace element and ion concentrations (in units shown) in bottled water (BW) samples collected for the U.S. Geological Survey (USGS) Ecosystems Mission Area, Environmental Health Infrastructure Project, Bottled Water Exposure Study, 2020. See Table S2. Methods info for additional analytial details.
#[PARM, field parameter; EPA, United States Environmental Protection Agency; FDA, United States Food & Drug Adminitration.]
#[Samples were analyzed by the Redox Chemistry Laboratory (RCL) and Analytical Trace Element Chemistry Laboratory (ATECL), Boulder, Colorado. mg/L, milligrams per liter; µg/L, micrograms per liter; blank cells indicate not detected or below the reporting limit of 0.1 µg/L for As, Pb, and U.]
#[11 major ions and 23 TE were analyzed, plus alkalinity and physical parameters. *, analyzed at multiple USGS laboratories, see Table 3b, for additional details. FDA SOQ, Food & Drug Administration standard of chemical quality "shall not contain in excess of" for bottled water; EPA MCL, Maximum Contaminant Level set by the U.S. Environmental Protection Agency; EPA MCLG, Maximum Contaminant Level…
#[Antimony, Beryllium, Cobalt, and Nickel were analyzed but not detected.]
#[Type of treatment; refers to any treatment listed on on-line product water-quality report; Treated, refers to any additional treatment post-filtration; Not-treated, refers to any sample with only basic filtration or no filtration; --, no treatment listed on on-line product water-quality report; Site type, refers to water source listed on bottle.]
#[TW Inorganic analyte results were censored to the maximum concentration detected in laboratory blanks above. Bromide censored to 0.05 mg/L, Sulfate censored to 0.2 mg/L, and Zinc censored to 2 ug/L.]
#[^, World Health Organization drinking water guideline for Mn of 400 µg/L was discontinued in the 2011 4th Edition of Guidelines for Drinking-Water Quality. USEPA has a Secondary Drinking Water Standard of 50 µg/L for organoleptic quality (staining). USEPA has a lifetime health advisory value for Mn of 300 µg/L, which it also recommends as the 10-day acute exposure advisory for infants <6 months…
#[*, FDA "shall not contain in excess of" concentration is 2.4 mg/L for domestic BW and 1.8 mg/L for imported BW; ***, EPA enforceable standards for copper (Cu) and lead (Pb) in public-supply tapwater are Technology Treatment Action Levels.]
#[^^, US Public Health Service optimal drinking water F concentration for preventing tooth decay. Health Canada Maximum Allowable Concentration (MAC) for F in drinking water is 1.5 mg/L.]
[truncated: 6 more columns]

## Sheet: TABLE S3b. DETECTED REE
	Water type	Listed treatment	Titanium		Gallium		Yttrium		Tin		Lanthanum		Cerium		Praseodymium		Neodymium		Samarium		Europium		Gadolinium		Terbium		Dysprosium		Holmium		Erbium		Thulium		Ytterbium		Lutetium		Thallium		Bismuth
BW number			Avg	Sdev	Avg	Sdev	Avg	Sdev	Avg	Sdev	Avg	Sdev	Avg	Sdev	Avg	Sdev	Avg	Sdev	Avg	Sdev	Avg	Sdev	Avg	Sdev	Avg	Sdev	Avg	Sdev	Avg	Sdev	Avg	Sdev	Avg	Sdev	Avg	Sdev	Avg	Sdev	Avg	Sdev	Avg	Sdev
BW02	Purified	RO	-0.0243679	0.0142568	-0.000669355	0.000291928	-9.03443e-05	4.01653e-05	-0.0193543	0.0165235	-0.000186917	5.26647e-05	-0.000188615	7.50315e-05	-0.000119126	1.25955e-05	-0.000352961	7.59685e-05	-0.000834624	0.000592608	-0.000134606	0.000192379	-0.000539966	0.000554152	-0.000118833	2.52614e-06	-0.000529848	0.000328857	-0.000146159	1.53601e-05	-0.000383046	9.98962e-07	-9.74316e-05	3.47154e-05	-0.000560771	0.000420317	-0.000156855	1.81956e-05	-0.0259518	0.00138296	-0.0147525	0.00155127
BW04	Purified	Ozone, RO, Carbon Filtration	0.392922	0.0572666	0.956213	0.0153255	0.000736732	8.31501e-05	-0.0193543	0.00815069	0.0247734	0.000463825	0.00257706	0.000407805	0.000240794	0.000159605	0.000597804	0.000129532	-0.000834624	0.000250544	-0.000134606	1.05619e-05	-0.000539966	0.000106405	-0.000118833	4.15048e-05	-0.000529848	0.00031089	-0.000146159	4.04288e-05	-0.000383046	0.000136816	-9.74316e-05	9.35038e-05	-0.000560771	0.000189456	-0.000156855	1.91043e-05	-0.0259518	0.0107935	-0.0147525	0.00119711
BW05	Purified	RO	0.0332691	0.00726858	-0.000669355	0.00059353	-9.03443e-05	8.48064e-05	-0.0193543	0.0101061	-0.000186917	6.56878e-05	0.000590653	0.000908253	-0.000119126	5.60984e-05	-0.000352961	0.00083303	-0.000834624	0.000446064	0.000224576	0.00043889	-0.000539966	0.000398839	-0.000118833	1.90427e-05	-0.000529848	0.000272822	-0.000146159	2.98308e-05	-0.000383046	0.000154363	-9.74316e-05	7.95137e-06	-0.000560771	0.000487511	-0.000156855	0.00017579	-0.0259518	0.0110176	-0.0147525	0.0012496
BW06	Purified	Filtration, Ozone, RO	0.0411308	0.0361702	-0.000669355	0.00113645	0.000161077	0.000225525	-0.0193543	0.00563994	-0.000186917	0.00012455	0.000466178	7.36218e-05	-0.000119126	2.00328e-05	0.000716425	0.000847795	-0.000834624	0.000208648	-0.000134606	0.000256356	-0.000539966	0.000306822	-0.000118833	8.29275e-05	-0.000529848	0.00022779	-0.000146159	6.31709e-05	-0.000383046	0.00036913	9.94894e-05	2.76447e-05	-0.000560771	0.000146233	-0.000156855	3.51287e-06	-0.0259518	0.00609339	-0.0147525	0.00259651
BW15	Purified	Filtration, RO, Distillation	-0.0243679	0.0270564	-0.000669355	0.000716824	0.000384408	0.000410636	-0.0193543	0.010396	-0.000186917	0.000228461	0.000205221	0.000447174	0.000168103	0.000190278	0.00043781	0.000576745	-0.000834624	0.000562337	-0.000134606	0.000213568	-0.000539966	0.000234013	-0.000118833	4.49639e-05	-0.000529848	0.000208385	-0.000146159	3.27525e-05	-0.000383046	9.52662e-05	-9.74316e-05	6.78078e-05	-0.000560771	0.000387198	-0.000156855	4.53788e-05	-0.0259518	0.0126747	-0.0147525	0.00245612
BW24	Purified	Ozone, RO, Carbon Filtration	0.0454908	0.0202667	0.00125024	0.000312652	0.000388077	0.000195568	-0.0193543	0.00803525	0.000880851	0.000565256	0.00150388	0.000901123	0.000209338	0.000109619	0.000432578	0.00070822	-0.000834624	0.000138005	-0.000134606	0.000129531	-0.000539966	0.000346407	-0.000118833	1.0163e-06	-0.000529848	0.000203143	-0.000146159	5.68217e-05	-0.000383046	8.67921e-05	-9.74316e-05	6.5236e-05	-0.000560771	0.000270032	-0.000156855	5.97246e-05	-0.0259518	0.0139198	-0.0147525	0.000527513
BW25	Purified	Filtration, RO, Ozone	-0.0243679	0.028456	0.00155415	0.000506317	0.000502899	0.000188659	-0.0193543	0.00594485	0.00090702	0.000307385	0.00179809	0.0001429	0.000183975	5.42079e-05	0.000806109	0.000741169	-0.000834624	0.000348481	0.000257263	1.77488e-05	-0.000539966	0.000174346	-0.000118833	2.56305e-05	-0.000529848	0.000101489	-0.000146159	7.88391e-05	-0.000383046	6.168e-05	-9.74316e-05	5.19236e-05	-0.000560771	0.000125407	-0.000156855	4.94461e-05	-0.0259518	0.0199698	-0.0147525	0.000531178
BW01	Spring	Ozone	-0.0243679	0.0338188	0.00242476	0.000544305	0.00399296	0.00028726	-0.0193543	0.0146738	0.00152859	8.14651e-05	0.000727163	0.000376113	-0.000119126	2.28299e-05	0.00045565	0.000514002	-0.000834624	0.000750216	0.0424018	0.00342942	-0.000539966	0.000220473	-0.000118833	7.84455e-05	-0.000529848	0.00020484	-0.000146159	0.000116039	-0.000383046	0.000145421	-9.74316e-05	3.19618e-05	-0.000560771	0.000297624	-0.000156855	4.32854e-05	-0.0259518	0.00991724	-0.0147525	0.00109997
BW03	Spring	--	-0.0243679	0.0506157	0.00213668	0.00070872	0.00910766	0.000176992	-0.0193543	0.00255553	0.00157179	0.000368179	0.000492331	0.000889912	-0.000119126	7.1774e-05	0.000724516	0.00070389	-0.000834624	0.000369606	0.0346189	0.00063777	-0.000539966	0.000286784	-0.000118833	4.25172e-05	0.000628079	0.000617075	0.000216508	7.7166e-05	0.000406692	0.000143271	0.000100277	6.71387e-07	-0.000560771	0.00021034	-0.000156855	4.1553e-05	-0.0259518	0.0151909	-0.0147525	0.00126401
BW07	Spring	RO	0.225129	0.0385556	0.275758	0.00983063	0.000491074	0.00015229	-0.0193543	0.00475929	0.00445092	0.000329904	0.00252228	0.000304061	0.000245273	5.83494e-05	0.000662382	0.000212897	-0.000834624	0.00042834	-0.000134606	3.689e-05	-0.000539966	0.00016819	-0.000118833	2.28812e-05	-0.000529848	3.86991e-06	-0.000146159	7.95252e-05	-0.000383046	1.1361e-05	-9.74316e-05	9.04415e-05	-0.000560771	0.0003784	-0.000156855	1.19376e-05	-0.0259518	0.0115489	-0.0147525	0.000827426
BW08	Spring	Filtration, Ozone, UV	-0.0243679	0.0377181	0.00127727	6.32091e-06	0.000965482	0.000272255	-0.0193543	0.0118681	0.00125682	0.000468069	0.000514864	0.000605021	0.000132965	2.93549e-05	0.000460941	0.000560239	-0.000834624	0.000571893	0.00246863	0.000323469	-0.000539966	0.000576445	-0.000118833	8.2607e-05	-0.000529848	0.000329623	-0.000146159	0.000152272	-0.000383046	0.0001003	-9.74316e-05	0.000110231	-0.000560771	0.000504267	-0.000156855	7.43008e-05	-0.0259518	0.0118091	-0.0147525	0.00147692
BW09	Artesian	--	-0.0243679	0.0200699	0.00616067	0.00119398	1.09774	0.000119303	-0.0193543	0.0061934	0.503313	0.00703643	0.0180208	0.000258226	0.152227	4.44794e-05	0.712192	0.0110633	0.113939	0.00148962	0.0107134	0.000410641	0.157967	0.00600858	0.0127045	2.3532e-05	0.0896563	0.00267389	0.0246735	0.000177815	0.0558379	4.20979e-06	0.00829698	0.000112592	0.0582963	2.04721e-05	0.00946902	0.000182754	-0.0259518	0.011964	-0.0147525	0.00165501
BW10	Spring	Filtration	-0.0243679	0.0176458	0.00382343	0.000423546	0.00267896	0.000238782	-0.0193543	0.00318745	0.000686442	6.95415e-05	0.000275294	0.000157783	0.000250023	0.000173551	0.00070514	0.000184138	-0.000834624	0.000366226	-0.000134606	3.89979e-05	-0.000539966	0.000340487	-0.000118833	3.87011e-05	-0.000529848	4.81571e-05	-0.000146159	0.000144085	-0.000383046	8.06625e-05	-9.74316e-05	3.97855e-05	-0.000560771	0.000101946	-0.000156855	7.67749e-05	-0.0259518	0.0146717	-0.0147525	0.00183334
BW11	Artesian	Filtration, UV	-0.0243679	0.0366966	0.00383963	0.0011424	0.00196168	0.000237932	-0.0193543	0.00313472	0.000511804	0.0004222	0.000990708	0.0006302	-0.000119126	0.000112832	0.000432894	0.000371407	-0.000834624	0.000377147	0.000936594	0.000177314	-0.000539966	0.000214953	-0.000118833	5.0229e-05	-0.000529848	0.000424843	-0.000146159	0.000128252	-0.000383046	0.000165828	-9.74316e-05	0.000135156	-0.000560771	0.000513352	-0.000156855	3.48165e-05	-0.0259518	0.00928828	-0.0147525	0.0014145
BW12	Spring	Filtration, Ozone, UV	-0.0243679	0.0690637	0.0011682	0.0010212	0.000922643	0.00031059	-0.0193543	0.0142848	0.000779655	0.000481339	0.00206502	0.00040645	-0.000119126	0.000134195	0.000477281	0.000283674	-0.000834624	0.0002181	0.00375942	1.28537e-05	-0.000539966	0.000157055	-0.000118833	6.56021e-05	-0.000529848	8.38204e-05	-0.000146159	0.000122965	-0.000383046	8.15683e-05	-9.74316e-05	0.000171122	-0.000560771	0.000275859	-0.000156855	5.31564e-05	-0.0259518	0.0100782	-0.0147525	0.00145931
BW13	Spring	--	0.0703159	0.0792457	0.00172925	0.00108849	0.0227002	8.36587e-05	-0.0193543	0.00356936	0.00572454	0.000483054	0.00106194	0.000611548	0.00134032	0.000138813	0.0058151	0.000225089	0.00169556	0.000254652	0.00526801	0.000559101	0.00186612	0.000428888	0.00020423	3.95273e-05	0.0012131	0.000261445	0.000244197	6.88725e-05	0.000699631	0.000170449	-9.74316e-05	1.13518e-05	0.000780377	0.000160734	-0.000156855	7.92906e-06	0.424977	0.0214744	-0.0147525	0.00209036
BW14	Spring	Filtration, Ozone	-0.0243679	0.0331331	0.0154491	0.000897241	0.0125762	0.000131269	-0.0193543	0.00548847	0.00128734	0.000201767	0.00344206	0.000552254	0.000313696	8.86604e-05	0.00101406	0.000457453	-0.000834624	2.61968e-05	0.00116197	8.51856e-05	-0.000539966	0.000171429	-0.000118833	5.06175e-05	0.000768638	0.00042052	0.000365343	6.56432e-05	0.000571429	0.00018568	-9.74316e-05	0.000132892	0.000765715	0.000227883	0.000178468	5.50038e-05	-0.0259518	0.0141227	-0.0147525	0.00199188
BW16	Spring	Filtration, Ozone	-0.0243679	0.03188	0.00388312	0.000970942	0.00691237	0.000244784	-0.0193543	0.00685963	0.000436196	7.70959e-05	0.000237347	0.000222032	-0.000119126	6.71619e-05	-0.000352961	0.000203598	-0.000834624	0.000367427	0.00630951	0.00058659	-0.000539966	0.000140408	-0.000118833	9.91641e-06	-0.000529848	7.72894e-05	-0.000146159	7.20962e-05	-0.000383046	0.000170738	-9.74316e-05	9.50324e-05	-0.000560771	0.000105286	-0.000156855	5.2546e-05	-0.0259518	0.0135948	-0.0147525	0.000300097
BW17	Spring	Ozone, Carbon Filtration, UV, Distillation	-0.0243679	0.00129721	-0.000669355	0.00022545	-9.03443e-05	6.42556e-05	-0.0193543	0.00646091	-0.000186917	0.000121663	-0.000188615	8.94792e-05	-0.000119126	5.61326e-05	-0.000352961	0.000229718	-0.000834624	0.000244246	-0.000134606	0.000235673	-0.000539966	0.000151586	-0.000118833	4.25285e-05	-0.000529848	0.000335342	-0.000146159	6.16629e-05	-0.000383046	7.05472e-05	-9.74316e-05	2.03493e-05	-0.000560771	7.631e-05	-0.000156855	3.62214e-05	-0.0259518	0.0226748	-0.0147525	0.00110602
BW18	Spring	Filtration, Ozone, UV	0.212143	0.00329812	0.00746742	0.0004756	0.0184056	0.000293186	0.453271	0.00872276	0.0107621	0.000699982	0.0209388	0.000722672	0.00194804	0.000189251	0.00844478	0.00107967	0.00150694	0.000683929	0.00349069	8.93582e-05	0.00156412	0.000309144	0.000244605	0.000124257	0.00185337	0.000425627	0.000506139	0.000136988	0.0012668	0.000179969	0.000102079	8.28071e-05	0.0014574	4.54907e-05	0.000166209	4.97252e-05	-0.0259518	0.0202329	-0.0147525	0.000503083
BW19	Spring	Filtration, Ozone, UV	-0.0243679	0.0270048	0.00363673	0.000388187	0.00729909	0.00016199	-0.0193543	0.0148524	0.00111453	0.000311041	0.000603208	0.000342704	0.000335073	6.81837e-05	0.00114392	7.39462e-05	-0.000834624	0.000178446	0.00614005	0.000584045	0.000758721	0.000309221	-0.000118833	4.77899e-06	0.000893575	5.95605e-05	0.000193731	1.67419e-05	-0.000383046	0.000101683	0.000106796	8.15561e-05	0.000745986	0.000445024	-0.000156855	0.000106615	0.03169	0.0189747	-0.0147525	1.25466e-05
BW20	Spring	--	-0.0243679	0.0291816	0.00149875	0.000126857	0.00476969	0.000132556	-0.0193543	0.0142214	0.000587524	0.000112602	0.000395211	2.42924e-05	-0.000119126	6.86564e-05	-0.000352961	0.000510039	-0.000834624	0.000479106	0.00711354	0.000453479	-0.000539966	8.31253e-05	-0.000118833	1.7246e-05	-0.000529848	0.000186161	-0.000146159	8.11323e-06	-0.000383046	9.13299e-05	-9.74316e-05	7.42282e-05	-0.000560771	0.000193415	-0.000156855	5.00889e-05	-0.0259518	0.0180361	-0.0147525	0.00135187
BW21	Spring	--	-0.0243679	0.00533194	0.0171204	0.0011382	0.00675473	0.000535468	-0.0193543	0.00375386	0.0037562	0.000659263	0.000968082	8.60136e-05	0.000679771	2.84983e-05	0.00309614	0.00021805	0.00905083	0.000794809	0.0455339	0.00189772	0.00110105	0.000366061	-0.000118833	3.19735e-05	-0.000529848	6.38381e-05	-0.000146159	9.19488e-05	0.0012765	2.94726e-06	-9.74316e-05	6.96884e-05	-0.000560771	8.57221e-05	-0.000156855	3.72231e-05	-0.0259518	0.010411	-0.0147525	0.000439439
BW22	Artesian	Filtration, Ozone	-0.0243679	0.0108852	0.00401374	0.000538497	0.00269241	0.000358722	-0.0193543	0.00375252	0.0006212	0.000207879	0.000226588	0.000272248	-0.000119126	9.86964e-05	-0.000352961	0.000384958	-0.000834624	0.000185093	0.016449	0.000300761	-0.000539966	0.000254791	-0.000118833	1.32744e-05	-0.000529848	0.000179211	-0.000146159	0.000150962	-0.000383046	7.17505e-05	-9.74316e-05	5.57313e-05	-0.000560771	0.00023229	-0.000156855	2.58174e-05	-0.0259518	0.0204808	-0.0147525	0.000703019
BW23	Artesian	Filtration, Ozone	-0.0243679	0.057329	0.00203023	0.000653521	0.0045176	0.000293587	-0.0193543	0.0085864	0.00150434	0.000356113	0.00091722	0.000478123	0.000214567	5.53873e-05	0.000894689	0.000752631	-0.000834624	9.1208e-05	0.00999343	0.000184354	-0.000539966	0.000214338	-0.000118833	6.81948e-05	-0.000529848	0.000302984	-0.000146159	6.98304e-05	-0.000383046	1.74711e-05	-9.74316e-05	4.15569e-05	0.000737555	0.00032667	-0.000156855	0.000130196	-0.0259518	0.0232024	-0.0147525	0.000511605
BW26	Spring	Filtration, Ozone, UV	0.0598122	0.0109629	0.00335929	0.000434765	0.017447	0.000258418	-0.0193543	0.0142879	0.00413629	0.000469978	0.00218337	0.000181922	0.000765078	0.000118101	0.00314811	0.00100616	-0.000834624	0.000576994	0.00132074	5.35344e-05	0.00155601	0.000253491	0.000201621	3.98468e-05	0.00151457	0.000508998	0.000371012	6.02144e-05	0.000801001	1.36278e-05	0.000137626	1.10208e-05	0.000913637	0.000237896	-0.000156855	8.1982e-05	0.0470346	0.0112489	-0.0147525	0.000240173
BW27	Spring	--	-0.0243679	0.115157	0.00388495	0.000228924	0.0186078	0.000125415	-0.0193543	0.00391212	0.00547778	0.000264285	0.00245299	8.48377e-05	0.00144261	0.000163349	0.00774172	0.00123552	0.00193261	0.000453001	0.00076617	0.000112038	0.00236173	0.000209582	0.000231789	7.157e-05	0.00160037	0.000400966	0.000741522	0.000149496	0.00134792	0.000185776	0.000165232	8.02977e-05	0.00134025	0.000358893	0.000280135	6.47057e-06	-0.0259518	0.00269169	-0.0147525	0.000932447
BW28	Spring	Filtration, Ozone	-0.0243679	0.028679	0.00571448	0.00119849	0.0096041	0.000463892	-0.0193543	0.00265214	0.00358528	0.000846593	0.00322693	0.000430326	0.000406596	0.000225678	0.00203222	0.000877671	-0.000834624	0.000112403	0.0696479	0.00200111	-0.000539966	0.00022958	-0.000118833	9.69399e-05	0.000587376	0.00024705	0.000165979	0.000131295	0.00050741	0.000164226	-9.74316e-05	3.46583e-05	-0.000560771	0.00014142	-0.000156855	2.61953e-05	-0.0259518	0.00518304	-0.0147525	0.000490886
BW29	Spring	--	-0.0243679	0.0218168	0.0930711	0.00601683	0.000403763	0.000203659	-0.0193543	0.00113036	0.000547456	0.000350271	0.001015	0.000745088	0.00015883	6.48673e-05	0.000454126	0.000565951	-0.000834624	0.000341123	0.000160301	0.000206244	-0.000539966	0.000382554	-0.000118833	3.81455e-05	-0.000529848	0.000291337	-0.000146159	0.000116965	-0.000383046	9.23651e-05	-9.74316e-05	6.61101e-05	-0.000560771	0.000223511	-0.000156855	3.62175e-05	-0.0259518	0.00334624	-0.0147525	0.000778198
BW30	Spring	--	2.70804	0.131137	3.3286	0.00610484	0.0109374	0.00016958	0.101748	0.0106163	0.0617803	0.000184483	0.0448609	0.000155026	0.00291912	0.00021195	0.0127042	0.000358482	0.00227053	0.000553038	0.0542576	0.000239369	0.00143663	0.000342065	0.000299574	6.23793e-05	0.0013448	0.000389001	0.000437306	0.000114215	0.000861611	0.000250882	-9.74316e-05	7.4904e-05	-0.000560771	9.05506e-05	-0.000156855	3.22896e-05	0.0872464	0.00577544	-0.0147525	0.000999984
Table 3b. Average (avg) concentrations and standard deviation (Sdev) in micrograms per liter (ug/L) for Rare Earth Elements (REE) not included in Table S3a, analyzed at the Analytical Trace Element Chemistry Laboratory, Boulder, Colorado, in bottled water samples collected for the U.S. Geological Survey (USGS) Ecosystems Mission Area, Environmental Health Infrastructure Project, Bottled Water Exp…
[<, less than reporting limit value shown.]

## Sheet: TABLE S3c. LAB BLANKS-INORGANIC
Blank #	Bromide	Calcium	Chloride	Fluoride	Magnesium	Nitrate-N (NO3-N)	Phosphorus-P	Potassium	Silica	Sodium	Sulfate	Aluminum	Antimony	Arsenic	Arsenic	Barium	Berylium	Boron	Cadmium	Chromium	Chromium	Cobalt	Copper	Iron	Lead	Lead	Lithium	Manganese	Molybdenum	Nickel	Rubidium	Selenium	Strontium	Sulfur	Tungsten	Uranium	Vanadium	Zinc
1	nd	nd	nd	nd	nd	nd	nd	nd	nd	nd	nd	nd	nd	nd	nd	nd	nd	nd	nd	nd	nd	nd	nd	nd	nd	nd	nd	nd	nd	nd	nd	nd	nd	nd	nd	nd	nd	nd
2	0.054436	nd	0.120159	nd	nd	nd	nd	nd	nd	nd	0.242769	nd	nd	nd	nd	nd	nd	nd	nd	nd	nd	nd	nd	nd	nd	nd	nd	nd	nd	nd	nd	nd	nd	nd	nd	nd	nd	1
3	nd	nd	nd	nd	nd	nd	nd	nd	nd	nd	nd	nd	nd	nd	nd	nd	nd	nd	nd	nd	nd	nd	nd	nd	nd	nd	nd	nd	nd	nd	nd	nd	nd	nd	nd	nd	nd	nd
4	nd	nd	nd	nd	nd	nd	nd	nd	nd	nd	nd	nd	nd	nd	nd	nd	nd	nd	nd	nd	nd	nd	nd	nd	nd	nd	nd	nd	nd	nd	nd	nd	nd	nd	nd	nd	nd	nd
5	0.0145678	nd	nd	nd	nd	nd	nd	nd	nd	nd	nd	nd	nd	nd	nd	nd	nd	nd	nd	nd	nd	nd	nd	nd	nd	nd	nd	nd	nd	nd	nd	nd	nd	nd	nd	nd	nd	nd
6	nd	nd	nd	nd	nd	nd	nd	nd	nd	nd	nd	nd	nd	nd	nd	nd	nd	nd	nd	nd	nd	nd	nd	nd	nd	nd	nd	nd	nd	nd	nd	nd	nd	nd	nd	nd	nd	nd
7	nd	nd	nd	nd	0.01125	nd	nd	nd	nd	0.01725	nd	nd	nd	nd	nd	nd	nd	nd	nd	nd	nd	nd	nd	2	nd	nd	nd	nd	nd	nd	nd	nd	nd	nd	nd	nd	nd	2
8	nd	nd	nd	nd	nd	nd	nd	nd	nd	nd	nd	nd	nd	nd	nd	nd	nd	nd	nd	nd	nd	nd	nd	nd	nd	nd	nd	nd	nd	nd	nd	nd	nd	nd	nd	nd	nd	nd
9	0.0189443	-	nd	nd	-	nd	-	-	-	-	nd	-	-	-	nd	-	-	-	-	-	nd	-	-	-	-	nd	-	-	-	-	-	-	-	-	-	-	-	-
10	0.0154643	-	nd	nd	-	nd	-	-	-	-	nd	-	-	-	nd	-	-	-	-	-	nd	-	-	-	-	nd	-	-	-	-	-	-	-	-	-	-	-	-
11	nd	-	nd	nd	-	nd	-	-	-	-	nd	-	-	-	nd	-	-	-	-	-	0.340707	-	-	-	-	nd	-	-	-	-	-	-	-	-	-	-	-	-
12	-	-	-	-	-	-	-	-	-	-	-	-	-	-	-	-	-	-	-	-	nd	-	-	-	-	-	-	-	-	-	-	-	-	-	-	-	-	-
13	-	-	-	-	-	-	-	-	-	-	-	-	-	-	-	-	-	-	-	-	nd	-	-	-	-	-	-	-	-	-	-	-	-	-	-	-	-	-
14	-	-	-	-	-	-	-	-	-	-	-	-	-	-	-	-	-	-	-	-	0.242339	-	-	-	-	-	-	-	-	-	-	-	-	-	-	-	-	-
units	mg/L	mg/L	mg/L	mg/L	mg/L	mg/L	mg/L	mg/L	mg/L	mg/L	mg/L	µg/L	µg/L	µg/L	µg/L	µg/L	µg/L	µg/L	µg/L	µg/L	µg/L	µg/L	µg/L	µg/L	µg/L	µg/L	µg/L	µg/L	µg/L	µg/L	µg/L	µg/L	µg/L	µg/L	µg/L	µg/L	µg/L	µg/L
mean	0.0258531	nd	0.120159	nd	0.01125	nd	nd	nd	nd	0.01725	0.242769	nd	nd	nd	nd	nd	nd	nd	nd	nd	0.291523	nd	nd	2	nd	nd	nd	nd	nd	nd	nd	nd	nd	nd	nd	nd	nd	1.5
median	0.0172043	nd	0.120159	nd	0.01125	nd	nd	nd	nd	0.01725	0.242769	nd	nd	nd	nd	nd	nd	nd	nd	nd	0.291523	nd	nd	2	nd	nd	nd	nd	nd	nd	nd	nd	nd	nd	nd	nd	nd	1.5
maximum	0.054436	nd	0.120159	nd	0.01125	nd	nd	nd	nd	0.01725	0.242769	nd	nd	nd	nd	nd	nd	nd	nd	nd	0.340707	nd	nd	2	nd	nd	nd	nd	nd	nd	nd	nd	nd	nd	nd	nd	nd	2
#Table S3c.Quality assurance inorganic analyte results (in units listed) for laboratory blanks analyzed at the U.S. Geological Survey, Redox Chemistry laboratory, Boulder, Colorado in bottled water samples collected for the USGS Ecosystems Mission Area, Environmental Health Infrastructure Project, Bottled Water Exposure Study, 2020. See Table S2 for analytical details and detection limits.
#[mg/L, milligram per liter; µg/L, microgram per liter; nd, not detected; -, not analyzed.]
#[Inorganic analyte results were censored to the corresponding maximum concentration detected in laboratory blanks, above. Red font indicates a value resulting in censoring of inorganic results in Tables 3a and 3b.]

## Sheet: TABLE S4a. DETECTED ORGANICS
BW number	Water type	Listed treatment	1,1-Difluoroethane	Trichloromethane	o-Xylene	n-Pentanal	Butanal	Bromodichloromethane	Ethylbenzene	Acetonitrile	m-Xylene plus p-xylene	Ethyl acetate	1,2,4-Trimethylbenzene	Dibromochloromethane	Tetrachloroethene	Tribromomethane	Hexane	Dichloromethane	Styrene	1,4-Dichlorobenzene	Butane	Benzene	1-Butanol	tert-Butyl alcohol	Cyclohexanone	Saxotoxins	1Methoxy-4(2-propenyl)b	Naphthalene	Toluene	Isopropyl alcohol	Methyl acetate	CIAT	Demethyl hexazinone B	n-Pentane	Bromochloromethane	Metalaxyl	Trichloroethene	2-Methylpropyl acetate	Atrazine	Hexazinone	CEAT	Tebuthiuron	Chlorobenzene	Propyl acetate	HCFC-123	1-Octanol	1,2,3-Trichloropropane	MTBE
BW02	Purified	RO	0.081	3.95	0.063			1.48						0.36				0.14																	0.25
BW04	Purified	Ozone, RO, Carbon Filtration	0.048	1.96	0.266	1.74	3.35	0.28	0.287	0.9	0.62	0.37	0.137		0.073			0.06	0.066		0.244							0.08	4.6	1.2	1.47						0.023	0.787
BW05	Purified	RO		6.87	0.017			0.6		0.6																										0.00312
BW06	Purified	Filtration, Ozone, RO	0.038	7.5				0.61		0.6										0.066								0.03
BW15	Purified	Filtration, RO, Distillation	0.026							0.6		0.41			0.013
BW24	Purified	Ozone, RO, Carbon Filtration		19.8	0.053			3.05		0.2	0.08			0.3
BW25	Purified	Filtration, RO, Ozone		6.03		0.029		0.61		1				0.07
BW01	Spring	Ozone	0.079	0.16	0.045			0.25						0.21		1.07
BW03	Spring	--	0.03
BW07	Spring	RO	0.035		0.043	0.163	1.06		0.026		0.08	0.33	0.022		0.013								1	0.27					0.28																	0.1
BW08	Spring	Filtration, Ozone, UV	0.053						0.019			0.19					0.018																												0.01
BW09	Spring	--		0.14																																												0.02
BW10	Spring	Filtration	0.029																													0.005									0.016
BW11	Spring	Filtration, UV			0.016				0.02		0.03	0.36	0.035				0.13				0.057																							0.264
BW12	Spring	Filtration, Ozone, UV	0.023						0.019				0.014			0.06
BW13	Spring	--				0.038																				0.03					0.02
BW14	Spring	Filtration, Ozone	0.13		0.045	0.187	1.6		0.026		0.08	0.65						0.06	0.047				5	0.57						55.2
BW16	Spring	Filtration, Ozone
BW17	Spring	Ozone, Carbon Filtration, UV, Distillation								0.1																								0.015
BW18	Spring	Filtration, Ozone, UV			0.134	0.075	0.07		0.044		0.16		0.155			0.23		0.04	0.068	0.015	0.026				0.3		0.1																0.015				0.007
BW19	Spring	Filtration, Ozone, UV					0.02
BW20	Spring	--				0.034																				0.02
BW21	Spring	--	0.089	0.11													0.248					0.066
BW22	Spring	Filtration, Ozone					0.05																											0.023
BW23	Spring	Filtration, Ozone	0.152			0.051	0.09								0.04	0.94	0.145
BW26	Spring	Filtration, Ozone, UV					0.05																										0.00409
BW27	Spring	--																				0.053										0.0286	0.0193						0.0268	0.0399		0.00473
BW28	Spring	Filtration, Ozone		1.9				0.92						0.44		0.05	0.752								0.13
BW29	Spring	--			0.022				0.017						0.014				0.048			0.011
BW30	Spring	--	0.068			0.094	0.83				0.04		0.044							0.014			1.2	0.47	0.36		0.1
Number of detections (purified)			4	6	4	2	1	6	1	6	2	2	1	3	2	0	0	2	1	1	1	0	0	0	0	0	0	2	1	1	1	0	0	0	1	1	1	1	0	0	0	0	0	0	0	0	0	0
Number of detections (% purified)			13.3333	20	13.3333	6.66667	3.33333	20	3.33333	20	6.66667	6.66667	3.33333	10	6.66667	0	0	6.66667	3.33333	3.33333	3.33333	0	0	0	0	0	0	6.66667	3.33333	3.33333	3.33333	0	0	0	3.33333	3.33333	3.33333	3.33333	0	0	0	0	0	0	0	0	0	0
Number of detections (artesian & spring)			10	4	6	7	8	2	7	1	5	4	5	2	3	5	5	2	3	2	2	3	3	3	3	2	2	0	1	1	1	2	2	2	0	0	0	0	1	1	1	1	1	1	1	1	1	1
Number of detections (% artesian & spring)			33.3333	13.3333	20	23.3333	26.6667	6.66667	23.3333	3.33333	16.6667	13.3333	16.6667	6.66667	10	16.6667	16.6667	6.66667	10	6.66667	6.66667	10	10	10	10	6.66667	6.66667	0	3.33333	3.33333	3.33333	6.66667	6.66667	6.66667	0	0	0	0	3.33333	3.33333	3.33333	3.33333	3.33333	3.33333	3.33333	3.33333	3.33333	3.33333
Number of detections (all)			14	10	10	9	9	8	8	7	7	6	6	5	5	5	5	4	4	3	3	3	3	3	3	2	2	2	2	2	2	2	2	2	1	1	1	1	1	1	1	1	1	1	1	1	1	1
Number of detections (% all samples)			46.6667	33.3333	33.3333	30	30	26.6667	26.6667	23.3333	23.3333	20	20	16.6667	16.6667	16.6667	16.6667	13.3333	13.3333	10	10	10	10	10	10	6.66667	6.66667	6.66667	6.66667	6.66667	6.66667	6.66667	6.66667	6.66667	3.33333	3.33333	3.33333	3.33333	3.33333	3.33333	3.33333	3.33333	3.33333	3.33333	3.33333	3.33333	3.33333	3.33333
Class			VOC	DBP	VOC	VOC	VOC	DBP	VOC	DBP	VOC	VOC	VOC	DBP	VOC	DBP	VOC	DBP	VOC	VOC	VOC	VOC	VOC	VOC	VOC	CYANO	VOC	VOC	VOC	VOC	VOC	PEST	PEST	VOC	DBP	PEST	VOC	VOC	PEST	PEST	PEST	PEST	VOC	VOC	VOC	VOC	VOC	VOC
Units			µg/L	µg/L	µg/L	µg/L	µg/L	µg/L	µg/L	µg/L	µg/L	µg/L	µg/L	µg/L	µg/L	µg/L	µg/L	µg/L	µg/L	µg/L	µg/L	µg/L	µg/L	µg/L	µg/L	µg/L	µg/L	µg/L	µg/L	µg/L	µg/L	µg/L	µg/L	µg/L	µg/L	µg/L	µg/L	µg/L	µg/L	µg/L	µg/L	µg/L	µg/L	µg/L	µg/L	µg/L	µg/L	µg/L
USGS Laboratory			NWQL	OCRL	NWQL	NWQL	NWQL	OCRL	NWQL	NWQL	NWQL	NWQL	NWQL	OCRL	NWQL	OCRL	NWQL	NWQL	NWQL	NWQL	NWQL	NWQL	NWQL	NWQL	NWQL	OGRL	NWQL	NWQL	NWQL	NWQL	NWQL	NWQL	NWQL	NWQL	NWQL	NWQL	NWQL	NWQL	NWQL	NWQL	NWQL	NWQL	NWQL	NWQL	NWQL	NWQL	NWQL	NWQL
WHO (µg/L)			--	300	500	--	--	60	300	--	500	--	--	100	40	100	--	20	20	300	--	10	--	--	--	--	--	--	700	--	--	--	--	--	--	--	20*	--	100	--	--	--	--	--	--	--	--	--
FDA SOQ (µg/L)			--	--	10000	--	--	--	700	--	10000	--	--	--	5	--	--	5	100	75	--	5	--	--	--	--	--	--	1000	--	--	--	--	--	--	--	5	--	3	--	--	--	100	--	--	--	--	--
EPA MCL (µg/L)			--	--	10000	--	--	--	700	--	10000	--	--	--	5	--	--	5	100	75	--	5	--	--	--	--	--	--	1000	--	--	--	--	--	--	--	5	--	3	--	--	--	100	--	--	--	--	--
EPA MCLG (µg/L)			--	70	10000	--	--	0	700	--	10000	--	--	60	0	0	--	0	100	75	--	0	--	--	--	--	--	--	1000	--	--	--	--	--	--	--	0	--	3	--	--	--	100	--	--	--	--	--
BW FDA SOQ Exceedances (Purified)			--	--	0	--	--	--	0	--	0	--	--	--	0	--	--	0	0	0	--	0	--	--	--	--	--	--	0	--	--	--	--	--	--	--	0	--	0	--	--	--	0	--	--	--	--	--
BW EPA MCLG Exceedances (Purified)			--	0	0	--	--	6	0	--	0	--	--	0	2	0	--	2	0	0	--	0	--	--	--	--	--	--	0	--	--	--	--	--	--	--	1	--	0	--	--	--	0	--	--	--	--	--
BW EPA MCLG Exceedances (% of Purified)			--	0	0	--	--	85.7143	0	--	0	--	--	0	28.5714	0	--	28.5714	0	0	--	0	--	--	--	--	--	--	0	--	--	--	--	--	--	--	14.2857	--	0	--	--	--	0	--	--	--	--	--
BW FDA SOQ Exceedances (Spring)			--	--	0	--	--	--	0	--	0	--	--	--	0	--	--	0	0	0	--	0	--	--	--	--	--	--	0	--	--	--	--	--	--	--	0	--	0	--	--	--	0	--	--	--	--	--
BW EPA MCLG Exceedances (Spring)			--	0	0	--	--	2	0	--	0	--	--	0	3	5	--	2	0	0	--	3	--	--	--	--	--	--	0	--	--	--	--	--	--	--	0	--	0	--	--	--	0	--	--	--	--	--
BW EPA MCLG Exceedances (% Spring)			--	0	0	--	--	8.69565	0	--	0	--	--	0	13.0435	21.7391	--	8.69565	0	0	--	13.0435	--	--	--	--	--	--	0	--	--	--	--	--	--	--	0	--	0	--	--	--	0	--	--	--	--	--
BW FDA SOQ Exceedances (All)			--	--	0	--	--	--	0	--	0	--	--	--	0	--	--	0	0	0	--	0	--	--	--	--	--	--	0	--	--	--	--	--	--	--	0	--	0	--	--	--	0	--	--	--	--	--
BW EPA MCLG Exceedances (All)			--	0	0	--	--	8	0	--	0	--	--	0	5	5	--	4	0	0	--	3	--	--	--	--	--	--	0	--	--	--	--	--	--	--	1	--	0	--	--	--	0	--	--	--	--	--
BW EPA MCLG Exceedances (% of All)			--	0	0	--	--	26.6667	0	--	0	--	--	0	16.6667	16.6667	--	13.3333	0	0	--	10	--	--	--	--	--	--	0	--	--	--	--	--	--	--	3.33333	--	0	--	--	--	0	--	--	--	--	--
#Table S4a. Detected organic compounds, in micrograms per liter, analyzed in bottled water samples collected for the U.S. Geological Survey (USGS) Ecosystems Mission Area, Environmental Health Infrastructure Project, Bottled Water Exposure Study, 2020. See Table S2 for analytical details.
#[Samples analyzed at the USGS National Water Quality Laboratory in Denver, Colorado and the USGS Organic Chemistry Research Laboratory in Sacramento, California. dnq, detected but not quatified; µg/L, micrograms per liter; nd, not detected.]
#[CYANO, cyanotoxin; DBP, disinfection byproduct; PEST, pesticide; VOC, volatile organic chemical.]
#[FDA "shall not contain in excess of," Food & Drug Administration standard of chemical quality for bottled water; EPA MCL, Maximum Contaminant Level set by the U.S. Environmental Protection Agency; EPA MCLG, Maximum Contaminant Level Goal, maximum level of a contaminant in drinking water at which no known or anticipated adverse effect on the health of persons would occur, allowing an adequate ma…
#[Type of treatment, refers to any treatment listed on on-line product water-quality report; Treated, refers to any additional treatment post-filtration; Not-treated, refers to any sample with only basic filtration or no filtration; Site type, refers to water source listed on bottle; --, not applicable; nd, not detected; RO, reverse osmosis; UV, ultraviolet light]
#[1,1-Difluoroethane, ethyl acetate, and n-Pentanal results were censored to 2 times the highest concentration detected in a quality assurance blank.]
#[Chlorodifluoromethane (HCFC-22) results were censored to 2 times the highest concentration detected in a quality assurance blank due to environmental air contamination, resulting in removal from the interpretive dataset.]
#[Sexceedances, number of exceedances of MCL, MCLG, and MCLGhealth advisories, including MCLG.]
[truncated: 14 more columns]

[truncated: 8 more sheets: TABLE S4b. FIELD BLANKS-ORGANIC, TABLE S4c. SURROGATE RECOVERY, TABLE S5. MICROBIOLOGY, TABLE S6a. TOXEVAL EXCLUSIONS, TABLE 6b. EAR CMPD, TABLE 6c. EAR ENDPOINT, TABLE S7a. HH BENCHMARKS, TABLE S7b. TQ CMPD]
